# Supplementary material for: Water pressure effect and influence mechanism of coal mechanical property degradation under mine water immersion conditions
Source: PLoS One. 2025 Dec 12;20(12):e0328477. doi: 10.1371/journal.pone.0328477 (PMC12700402; doi:10.1371/journal.pone.0328477)
Supplement: S1 Fig — (XLSX) [file pone.0328477.s001.xlsx]

## Sheet: Sheet1
XRD data			Wave velocity measurement
Minerals	proportion/%		Number	Wave velocity/kg/m3
Montmorillonite	8.9		1	1.84
Quartz	4.7		2	1.856
Illite	4.8		3	1.875
Kaolinite	3.8		4	1.866
Dolomite	5.1		5	1.846
Hematite	3		6	1.86
Amorphous substance	69.7		7	1.87
			8	1.834
			9	1.843
			10	1.85
			11	1.847
			12	1.869
