# Supplementary material for: Water pressure effect and influence mechanism of coal mechanical property degradation under mine water immersion conditions
Source: PLoS One. 2025 Dec 12;20(12):e0328477. doi: 10.1371/journal.pone.0328477 (PMC12700402; doi:10.1371/journal.pone.0328477)
Supplement: S2 Fig — (XLSX) [file pone.0328477.s002.xlsx]

## Sheet: Sheet1
Time/h	Quality/g	Water content/%
0	251.58	0
0.1	267.2	5.84581
0.2	269.1	6.51059
0.3	270	6.82222
0.4	270.8	7.09749
0.5	271.6	7.37113
0.6	272.3	7.60925
0.7	272.8	7.77859
0.8	273.4	7.98098
0.9	273.9	8.14896
1	274.5	8.34973
2	275.1	8.54962
3	275.5	8.6824
4	275.9	8.81479
5	276.2	8.91383
6	276.5	9.01266
7	276.8	9.11127
8	277	9.1769
9	277.1	9.20967
10	277.2	9.24242
11	277.3	9.27515
12	277.3	9.27515
13	277.4	9.30786
14	277.4	9.30786
15	277.5	9.34054
16	277.5	9.34054
17	277.5	9.34054
18	277.5	9.34054
19	277.5	9.34054
20	277.5	9.34054
21	277.5	9.34054
22	277.5	9.34054
