# Supplementary material for: Water pressure effect and influence mechanism of coal mechanical property degradation under mine water immersion conditions
Source: PLoS One. 2025 Dec 12;20(12):e0328477. doi: 10.1371/journal.pone.0328477 (PMC12700402; doi:10.1371/journal.pone.0328477)
Supplement: S7 Fig — (XLSX) [file pone.0328477.s003.xlsx]

## Sheet: Sheet1
Group	Ue/(J·mm-3)	Ud/U0/%	Uy/(J·mm-3)
A	0.0752	14.68	0.04328
B	0.0562	19.58	0.03015
C	0.04598	24.28	0.02509
D	0.03987	30.19	0.01987
