# Supplementary material for: Water pressure effect and influence mechanism of coal mechanical property degradation under mine water immersion conditions
Source: PLoS One. 2025 Dec 12;20(12):e0328477. doi: 10.1371/journal.pone.0328477 (PMC12700402; doi:10.1371/journal.pone.0328477)
Supplement: S11 Fig — (XLSX) [file pone.0328477.s004.xlsx]

## Sheet: Sheet1
Group	Kaolinite	Hematite	Calcite
A	3.8	5.1	3
B	3.2	4	1.9
C	2.5	3.1	1.3
D	1.9	2.6	0.7
