# Supplementary material for: Water pressure effect and influence mechanism of coal mechanical property degradation under mine water immersion conditions
Source: PLoS One. 2025 Dec 12;20(12):e0328477. doi: 10.1371/journal.pone.0328477 (PMC12700402; doi:10.1371/journal.pone.0328477)
Supplement: S4A Fig — (XLSX) [file pone.0328477.s005.xlsx]

## Sheet: Sheet1
Coal sample A-2		Coal sample B-2		Coal sample C-1		Coal sample D-3
Strain	Stress/MPa	Strain	Stress/MPa	Strain	Stress/MPa	Strain	Stress/MPa
0	-0.01568	0	-0.00583	0	-0.00589	0	-0.0048
1.04167e-07	-0.01568	1.30209e-07	-0.00654	9.7917e-08	-0.00589	1.04167e-07	-0.0048
1.04167e-07	-0.01568	1.30209e-07	-0.00625	9.7917e-08	-0.00589	1.04167e-07	-0.0048
2.08333e-07	-0.01568	2.60416e-07	-0.00688	1.95833e-07	-0.00589	2.08333e-07	-0.0048
4.16667e-07	-0.01568	5.20834e-07	-0.00662	3.91667e-07	-0.00589	4.16667e-07	-0.00484
6.25e-07	-0.01572	7.8125e-07	-0.00625	5.875e-07	-0.00589	7.29167e-07	-0.00486
1.04167e-06	-0.01572	1.30209e-06	-0.00552	9.7917e-07	-0.00595	1.14583e-06	-0.00486
1.5625e-06	-0.01572	2.08334e-06	-0.00504	1.56667e-06	-0.00595	1.77083e-06	-0.00486
2.08333e-06	-0.01572	2.73438e-06	-0.0068	2.05625e-06	-0.00595	2.29167e-06	-0.00486
2.60417e-06	-0.01572	3.51563e-06	-0.00637	2.54583e-06	-0.00595	2.91667e-06	-0.00486
3.22917e-06	-0.01572	4.16666e-06	-0.00585	2.9375e-06	-0.00595	3.4375e-06	-0.00488
3.75e-06	-0.01572	4.81771e-06	-0.00563	3.525e-06	-0.00595	3.95833e-06	-0.0049
4.27083e-06	-0.01572	5.46875e-06	-0.00583	4.01458e-06	-0.00595	4.47917e-06	-0.0049
4.79167e-06	-0.01574	6.11979e-06	-0.00573	4.50417e-06	-0.00595	4.89583e-06	-0.0049
5.3125e-06	-0.01579	6.77084e-06	-0.00542	4.99375e-06	-0.00602	5.41667e-06	-0.0049
5.83333e-06	-0.01579	7.42188e-06	-0.00421	5.48333e-06	-0.00602	5.83333e-06	-0.0049
6.35417e-06	-0.01579	8.07291e-06	-0.00358	5.97292e-06	-0.00602	6.35417e-06	-0.0049
6.875e-06	-0.01579	8.59375e-06	-0.00407	6.4625e-06	-0.00602	6.77083e-06	-0.0049
7.39583e-06	-0.01579	9.24479e-06	-0.00419	6.95208e-06	-0.00602	7.29167e-06	-0.0049
7.8125e-06	-0.01583	9.89584e-06	-0.00334	7.44167e-06	-0.00602	7.8125e-06	-0.00492
8.33333e-06	-0.01583	1.05469e-05	-0.00176	7.83333e-06	-0.00602	8.33333e-06	-0.00496
8.85417e-06	-0.01583	1.10677e-05	-0.00241	8.32292e-06	-0.00605	8.85417e-06	-0.00496
9.375e-06	-0.01583	1.17188e-05	-0.00385	8.8125e-06	-0.00611	9.27083e-06	-0.00496
9.89583e-06	-0.01583	1.23698e-05	-0.00259	9.30208e-06	-0.00611	9.79167e-06	-0.00496
1.04167e-05	-0.01583	1.30209e-05	-0.00127	9.7917e-06	-0.00611	1.03125e-05	-0.00496
1.08333e-05	-0.01583	1.36719e-05	-0.00107	1.02813e-05	-0.00611	1.08333e-05	-0.00498
1.13542e-05	-0.01583	1.41928e-05	0.000101188	1.07708e-05	-0.00611	1.13542e-05	-0.005
1.1875e-05	-0.01583	1.48438e-05	-0.00107	1.11625e-05	-0.00611	1.1875e-05	-0.005
1.23958e-05	-0.01587	1.54948e-05	-0.00134	1.16521e-05	-0.00611	1.23958e-05	-0.005
1.29167e-05	-0.01289	1.61459e-05	-0.002	1.21417e-05	-0.00619	1.29167e-05	-0.005
1.33333e-05	-0.00751	1.66666e-05	-0.00138	1.26313e-05	-0.00619	1.33333e-05	-0.005
1.38542e-05	-0.00803	1.73178e-05	-0.000870216	1.30229e-05	-0.00619	1.38542e-05	-0.005
1.4375e-05	-0.00761	1.79688e-05	0.000283326	1.35125e-05	-0.00619	1.4375e-05	-0.005
1.48958e-05	-0.00737	1.86198e-05	0.000323802	1.40021e-05	-0.00619	1.48958e-05	-0.005
1.53125e-05	-0.00652	1.92709e-05	-0.000586891	1.44917e-05	-0.00619	1.54167e-05	-0.005
1.58333e-05	-0.00599	1.97916e-05	-0.000222614	1.49813e-05	-0.00619	1.58333e-05	-0.005
1.63542e-05	-0.0071	2.04428e-05	0.000769029	1.53729e-05	-0.00619	1.63542e-05	-0.005
1.6875e-05	-0.00674	2.10938e-05	0.0014	1.58625e-05	-0.00619	1.6875e-05	-0.00504
1.73958e-05	-0.00496	2.17448e-05	0.00247	1.63521e-05	-0.00619	1.73958e-05	-0.00506
1.78125e-05	-0.00387	2.23959e-05	0.0021	1.68417e-05	-0.001	1.79167e-05	-0.00506
1.83333e-05	-0.00306	2.29166e-05	0.00241	1.73313e-05	0.00661	1.83333e-05	-0.00506
1.88542e-05	-0.00389	2.35678e-05	0.00186	1.77229e-05	0.00453	1.88542e-05	-0.00506
1.9375e-05	-0.00346	2.42188e-05	0.00208	1.82125e-05	0.00632	1.9375e-05	-0.00506
1.98958e-05	-0.00273	2.48698e-05	0.00283	1.87021e-05	0.00702	1.98958e-05	-0.00506
2.03125e-05	-0.0015	2.55209e-05	0.00356	1.91917e-05	0.00722	2.04167e-05	-0.00506
2.08333e-05	-0.00172	2.60416e-05	0.00287	1.96813e-05	0.00758	2.08333e-05	-0.00506
2.13542e-05	-0.00103	2.66928e-05	0.00328	2.00729e-05	0.00667	2.13542e-05	-0.00506
2.1875e-05	-0.00148	2.73438e-05	0.0037	2.05625e-05	0.00787	2.1875e-05	-0.0051
2.23958e-05	-0.000344039	2.79948e-05	0.00391	2.10521e-05	0.01019	2.23958e-05	-0.0051
2.29167e-05	0.000526177	2.86459e-05	0.00415	2.15417e-05	0.01006	2.28125e-05	-0.0051
2.33333e-05	-0.000364277	2.91666e-05	0.00403	2.19333e-05	0.01027	2.33333e-05	-0.0051
2.38542e-05	-0.000141663	2.98178e-05	0.00441	2.24229e-05	0.00894	2.38542e-05	-0.0051
2.4375e-05	0.000303564	3.04688e-05	0.00461	2.29125e-05	0.00968	2.4375e-05	-0.0051
2.48958e-05	4.04752e-05	3.11198e-05	0.00538	2.34021e-05	0.00864	2.48958e-05	-0.0051
2.53125e-05	0.00156	3.16406e-05	0.00524	2.38917e-05	0.0093	2.53125e-05	-0.0051
2.58333e-05	0.00287	3.22916e-05	0.00478	2.43813e-05	0.0111	2.58333e-05	-0.0051
2.63542e-05	0.00322	3.29428e-05	0.00536	2.47729e-05	0.01278	2.63542e-05	-0.0051
2.6875e-05	0.00223	3.35938e-05	0.00522	2.52625e-05	0.0135	2.6875e-05	0.00202
2.73958e-05	0.00308	3.42448e-05	0.00577	2.57521e-05	0.01341	2.73958e-05	0.00182
2.79167e-05	0.00291	3.47656e-05	0.00652	2.62417e-05	0.01224	2.78125e-05	0.00239
2.83333e-05	0.00362	3.54166e-05	0.00613	2.66333e-05	0.01211	2.83333e-05	0.00251
2.88542e-05	0.00463	3.60678e-05	0.005	2.71229e-05	0.0147	2.88542e-05	0.00237
2.9375e-05	0.005	3.67188e-05	0.00573	2.76125e-05	0.0156	2.9375e-05	0.00295
2.98958e-05	0.00427	3.73698e-05	0.00635	2.81021e-05	0.01677	2.98958e-05	0.00215
3.03125e-05	0.00437	3.80209e-05	0.00629	2.85917e-05	0.01574	3.03125e-05	0.00231
3.08333e-05	0.00654	3.85416e-05	0.00613	2.89833e-05	0.01318	3.08333e-05	0.00271
3.13542e-05	0.00644	3.91928e-05	0.00668	2.94729e-05	0.01594	3.13542e-05	0.00322
3.1875e-05	0.00658	3.98438e-05	0.00836	2.99625e-05	0.01736	3.1875e-05	0.0031
3.23958e-05	0.00779	4.03646e-05	0.00773	3.04521e-05	0.0172	3.23958e-05	0.00387
3.28125e-05	0.00852	4.10156e-05	0.00791	3.09417e-05	0.01717	3.28125e-05	0.00449
3.33333e-05	0.00858	4.16666e-05	0.00963	3.13333e-05	0.01739	3.33333e-05	0.00488
3.38542e-05	0.00907	4.23178e-05	0.00895	3.18229e-05	0.01875	3.38542e-05	0.00403
3.4375e-05	0.0087	4.29688e-05	0.00763	3.23125e-05	0.01888	3.4375e-05	0.00403
3.48958e-05	0.00878	4.36198e-05	0.00844	3.28021e-05	0.01856	3.48958e-05	0.00472
3.54167e-05	0.00884	4.41406e-05	0.00933	3.32917e-05	0.01846	3.54167e-05	0.0049
3.58333e-05	0.00799	4.47916e-05	0.00984	3.36833e-05	0.0181	3.58333e-05	0.00502
3.63542e-05	0.00909	4.54428e-05	0.00949	3.41729e-05	0.01962	3.63542e-05	0.00619
3.6875e-05	0.01	4.60938e-05	0.00925	3.46625e-05	0.02066	3.6875e-05	0.00536
3.73958e-05	0.01032	4.67448e-05	0.00963	3.51521e-05	0.02118	3.73958e-05	0.00508
3.79167e-05	0.01067	4.72656e-05	0.00955	3.55438e-05	0.02154	3.79167e-05	0.00532
3.83333e-05	0.0105	4.79166e-05	0.01062	3.60333e-05	0.02088	3.83333e-05	0.00437
3.88542e-05	0.01149	4.85678e-05	0.01052	3.65229e-05	0.02296	3.88542e-05	0.00536
3.9375e-05	0.01299	4.92188e-05	0.01062	3.70125e-05	0.02261	3.9375e-05	0.00617
3.98958e-05	0.01293	4.98698e-05	0.01054	3.75021e-05	0.02267	3.98958e-05	0.00599
4.04167e-05	0.01263	5.05209e-05	0.01067	3.79917e-05	0.02195	4.04167e-05	0.00656
4.08333e-05	0.01376	5.10416e-05	0.01131	3.83833e-05	0.02274	4.08333e-05	0.00712
4.13542e-05	0.01346	5.16928e-05	0.01048	3.88729e-05	0.02394	4.13542e-05	0.00787
4.1875e-05	0.01338	5.23438e-05	0.01152	3.93625e-05	0.02464	4.1875e-05	0.00716
4.23958e-05	0.01455	5.29948e-05	0.01255	3.98521e-05	0.02315	4.23958e-05	0.00668
4.29167e-05	0.01461	5.36459e-05	0.01247	4.02438e-05	0.0228	4.29167e-05	0.0069
4.33333e-05	0.01435	5.41666e-05	0.01311	4.07333e-05	0.0236	4.33333e-05	0.00757
4.38542e-05	0.0155	5.48178e-05	0.01332	4.12229e-05	0.02426	4.38542e-05	0.00739
4.4375e-05	0.01607	5.54688e-05	0.01202	4.17125e-05	0.02523	4.4375e-05	0.00644
4.48958e-05	0.01696	5.61198e-05	0.0116	4.22021e-05	0.02632	4.48958e-05	0.0068
4.54167e-05	0.0171	5.67709e-05	0.01253	4.25938e-05	0.02603	4.54167e-05	0.00771
4.58333e-05	0.017	5.72916e-05	0.01344	4.30833e-05	0.02483	4.58333e-05	0.00824
4.63542e-05	0.01722	5.79428e-05	0.01433	4.35729e-05	0.02483	4.63542e-05	0.00872
4.6875e-05	0.01755	5.85938e-05	0.01394	4.40625e-05	0.02645	4.6875e-05	0.00822
4.73958e-05	0.01888	5.92448e-05	0.01409	4.45521e-05	0.02856	4.73958e-05	0.00836
4.79167e-05	0.01959	5.98959e-05	0.0154	4.50417e-05	0.02944	4.79167e-05	0.00848
4.83333e-05	0.01886	6.04166e-05	0.01457	4.54333e-05	0.02938	4.83333e-05	0.00866
4.88542e-05	0.01878	6.10678e-05	0.01386	4.59229e-05	0.02843	4.88542e-05	0.00923
4.9375e-05	0.0187	6.17188e-05	0.01463	4.64125e-05	0.02934	4.9375e-05	0.00961
4.98958e-05	0.01927	6.23698e-05	0.01479	4.69021e-05	0.03024	4.98958e-05	0.00955
5.04167e-05	0.01945	6.30209e-05	0.01536	4.73917e-05	0.02957	5.04167e-05	0.00931
5.08333e-05	0.02034	6.35416e-05	0.01433	4.77833e-05	0.02869	5.08333e-05	0.00921
5.13542e-05	0.02119	6.41928e-05	0.01597	4.82729e-05	0.03018	5.13542e-05	0.00911
5.1875e-05	0.02165	6.48438e-05	0.0156	4.87625e-05	0.03024	5.1875e-05	0.01008
5.23958e-05	0.02153	6.54948e-05	0.01489	4.92521e-05	0.0307	5.23958e-05	0.01103
5.29167e-05	0.02293	6.60156e-05	0.01566	4.96438e-05	0.03157	5.29167e-05	0.01052
5.34375e-05	0.02242	6.66666e-05	0.01641	5.01333e-05	0.03229	5.33333e-05	0.00986
5.38542e-05	0.02305	6.73178e-05	0.01708	5.06229e-05	0.03464	5.38542e-05	0.00925
5.4375e-05	0.02386	6.79688e-05	0.01688	5.11125e-05	0.03474	5.4375e-05	0.00915
5.48958e-05	0.02362	6.86198e-05	0.01708	5.16021e-05	0.03283	5.48958e-05	0.01018
5.54167e-05	0.02281	6.91406e-05	0.01742	5.20917e-05	0.03186	5.54167e-05	0.01042
5.59375e-05	0.02333	6.97916e-05	0.01726	5.24833e-05	0.0329	5.58333e-05	0.01089
5.64583e-05	0.02394	7.04428e-05	0.01763	5.29729e-05	0.03306	5.63542e-05	0.01105
5.6875e-05	0.02457	7.10938e-05	0.01923	5.34625e-05	0.03322	5.6875e-05	0.01176
5.73958e-05	0.02457	7.16146e-05	0.01993	5.39521e-05	0.03458	5.72917e-05	0.0116
5.79167e-05	0.02497	7.22656e-05	0.01931	5.44417e-05	0.03614	5.78125e-05	0.01044
5.84375e-05	0.02619	7.29166e-05	0.01892	5.48333e-05	0.0363	5.83333e-05	0.01117
5.89583e-05	0.02615	7.35678e-05	0.01902	5.53229e-05	0.03637	5.875e-05	0.01307
5.9375e-05	0.02572	7.42188e-05	0.01997	5.58125e-05	0.0347	5.92708e-05	0.01249
5.98958e-05	0.02613	7.47396e-05	0.02097	5.63021e-05	0.03698	5.97917e-05	0.01253
6.04167e-05	0.02639	7.53906e-05	0.02135	5.67917e-05	0.03808	6.03125e-05	0.01241
6.09375e-05	0.02698	7.60416e-05	0.02259	5.71833e-05	0.03811	6.08333e-05	0.01315
6.13542e-05	0.02754	7.66928e-05	0.02301	5.76729e-05	0.03701	6.13542e-05	0.01402
6.1875e-05	0.02797	7.73438e-05	0.02301	5.81625e-05	0.03723	6.1875e-05	0.01364
6.23958e-05	0.02847	7.79948e-05	0.02271	5.86521e-05	0.03846	6.22917e-05	0.01485
6.29167e-05	0.0289	7.86459e-05	0.02335	5.91417e-05	0.03918	6.28125e-05	0.01483
6.34375e-05	0.02878	7.91666e-05	0.02388	5.95333e-05	0.04077	6.33333e-05	0.01457
6.38542e-05	0.02892	7.98178e-05	0.02386	6.00229e-05	0.04035	6.38542e-05	0.01615
6.4375e-05	0.0309	8.04688e-05	0.02372	6.05125e-05	0.04022	6.4375e-05	0.01585
6.48958e-05	0.0307	8.11198e-05	0.02414	6.10021e-05	0.03915	6.48958e-05	0.01532
6.54167e-05	0.03034	8.16406e-05	0.02329	6.14917e-05	0.03909	6.53125e-05	0.01579
6.59375e-05	0.03064	8.22916e-05	0.02509	6.18833e-05	0.04109	6.58333e-05	0.01649
6.63542e-05	0.03129	8.29428e-05	0.02605	6.23729e-05	0.04171	6.63542e-05	0.01609
6.6875e-05	0.03121	8.35938e-05	0.02716	6.28625e-05	0.04045	6.6875e-05	0.01755
6.73958e-05	0.03167	8.42448e-05	0.0269	6.33521e-05	0.03992	6.73958e-05	0.01759
6.79167e-05	0.03276	8.47656e-05	0.02631	6.38417e-05	0.0415	6.78125e-05	0.01825
6.83333e-05	0.03278	8.54166e-05	0.02651	6.42333e-05	0.04203	6.83333e-05	0.01791
6.88542e-05	0.03291	8.60678e-05	0.02754	6.47229e-05	0.04178	6.88542e-05	0.0172
6.9375e-05	0.03266	8.67188e-05	0.02787	6.52125e-05	0.04131	6.9375e-05	0.0174
6.98958e-05	0.03242	8.73698e-05	0.02702	6.57021e-05	0.04491	6.97917e-05	0.01862
7.04167e-05	0.03281	8.78906e-05	0.02777	6.61917e-05	0.04434	7.03125e-05	0.0188
7.09375e-05	0.03453	8.85416e-05	0.02775	6.65833e-05	0.04298	7.08333e-05	0.01858
7.13542e-05	0.03467	8.91928e-05	0.02849	6.70729e-05	0.04304	7.13542e-05	0.01896
7.1875e-05	0.03453	8.98438e-05	0.03017	6.75625e-05	0.04592	7.1875e-05	0.01973
7.23958e-05	0.03505	9.04948e-05	0.02983	6.80521e-05	0.04608	7.23958e-05	0.02028
7.29167e-05	0.03558	9.10156e-05	0.03005	6.85417e-05	0.04602	7.29167e-05	0.02127
7.33333e-05	0.03542	9.16666e-05	0.03161	6.89333e-05	0.0475	7.33333e-05	0.02271
7.38542e-05	0.03507	9.23178e-05	0.03181	6.94229e-05	0.04546	7.38542e-05	0.02261
7.4375e-05	0.03572	9.29688e-05	0.03143	6.99125e-05	0.04662	7.4375e-05	0.02151
7.48958e-05	0.03576	9.36198e-05	0.03191	7.04021e-05	0.0477	7.48958e-05	0.02178
7.54167e-05	0.03558	9.42709e-05	0.0321	7.07938e-05	0.04662	7.54167e-05	0.02196
7.58333e-05	0.03639	9.47916e-05	0.03224	7.12833e-05	0.04725	7.58333e-05	0.02309
7.63542e-05	0.03813	9.54428e-05	0.03281	7.17729e-05	0.04478	7.63542e-05	0.0237
7.6875e-05	0.03791	9.60938e-05	0.03368	7.22625e-05	0.04478	7.6875e-05	0.02299
7.73958e-05	0.03697	9.67448e-05	0.03471	7.27521e-05	0.04598	7.73958e-05	0.0238
7.79167e-05	0.03825	9.72656e-05	0.03461	7.31438e-05	0.04694	7.79167e-05	0.02426
7.83333e-05	0.03843	9.79166e-05	0.03446	7.36333e-05	0.04662	7.84375e-05	0.02463
7.88542e-05	0.03882	9.85678e-05	0.03491	7.41229e-05	0.04947	7.88542e-05	0.02568
7.9375e-05	0.0392	9.92188e-05	0.03515	7.46125e-05	0.04954	7.9375e-05	0.02609
7.98958e-05	0.03993	9.98698e-05	0.03509	7.51021e-05	0.05003	7.98958e-05	0.02542
8.04167e-05	0.04029	0.000100521	0.03523	7.55917e-05	0.05117	8.04167e-05	0.02473
8.08333e-05	0.04082	0.000101172	0.03596	7.59833e-05	0.05216	8.08333e-05	0.0253
8.13542e-05	0.04153	0.000101693	0.0375	7.64729e-05	0.05086	8.13542e-05	0.02556
8.1875e-05	0.04147	0.000102344	0.03716	7.69625e-05	0.0497	8.1875e-05	0.02748
8.23958e-05	0.04058	0.000102995	0.03657	7.74521e-05	0.05035	8.23958e-05	0.02797
8.29167e-05	0.04072	0.000103646	0.03651	7.79417e-05	0.05238	8.29167e-05	0.02726
8.33333e-05	0.04043	0.000104167	0.03689	7.83333e-05	0.05232	8.34375e-05	0.02758
8.38542e-05	0.04197	0.000104818	0.03821	7.88229e-05	0.05222	8.38542e-05	0.02825
8.4375e-05	0.04266	0.000105469	0.03969	7.93125e-05	0.05259	8.4375e-05	0.02819
8.48958e-05	0.04282	0.00010612	0.03967	7.98021e-05	0.05181	8.48958e-05	0.02849
8.53125e-05	0.04244	0.000106771	0.03971	8.02917e-05	0.05418	8.54167e-05	0.02833
8.58333e-05	0.04254	0.000107292	0.04021	8.06833e-05	0.05602	8.59375e-05	0.02823
8.63542e-05	0.04379	0.000107943	0.04094	8.11729e-05	0.05462	8.63542e-05	0.02922
8.6875e-05	0.04468	0.000108594	0.04124	8.16625e-05	0.0531	8.6875e-05	0.02985
8.73958e-05	0.04475	0.000109245	0.04031	8.21521e-05	0.05475	8.73958e-05	0.03082
8.79167e-05	0.04493	0.000109896	0.0408	8.26417e-05	0.05592	8.79167e-05	0.03009
8.83333e-05	0.04551	0.000110547	0.04177	8.30333e-05	0.05462	8.84375e-05	0.02979
8.88542e-05	0.04481	0.000111198	0.04187	8.35229e-05	0.05346	8.88542e-05	0.03072
8.9375e-05	0.04505	0.000111719	0.04171	8.40125e-05	0.05566	8.9375e-05	0.03048
8.98958e-05	0.04596	0.00011237	0.04335	8.45021e-05	0.05715	8.98958e-05	0.03023
9.03125e-05	0.04576	0.000113021	0.04361	8.49917e-05	0.05643	9.04167e-05	0.03157
9.08333e-05	0.0456	0.000113672	0.04284	8.53833e-05	0.05693	9.09375e-05	0.03319
9.13542e-05	0.04549	0.000114323	0.0439	8.58729e-05	0.05766	9.13542e-05	0.03287
9.1875e-05	0.04697	0.000114844	0.04404	8.63625e-05	0.05709	9.1875e-05	0.0323
9.23958e-05	0.04758	0.000115495	0.04355	8.68521e-05	0.05819	9.23958e-05	0.03293
9.28125e-05	0.04732	0.000116146	0.04339	8.73417e-05	0.05773	9.29167e-05	0.03305
9.33333e-05	0.04744	0.000116797	0.04371	8.77333e-05	0.05797	9.34375e-05	0.03366
9.38542e-05	0.0479	0.000117448	0.04533	8.82229e-05	0.0588	9.39583e-05	0.03481
9.4375e-05	0.04806	0.000117969	0.0446	8.87125e-05	0.06069	9.4375e-05	0.03485
9.48958e-05	0.04851	0.00011862	0.04454	8.92021e-05	0.06038	9.48958e-05	0.03406
9.53125e-05	0.04897	0.000119271	0.04454	8.96917e-05	0.05922	9.54167e-05	0.03392
9.58333e-05	0.0492	0.000119922	0.0456	9.00833e-05	0.05936	9.59375e-05	0.03481
9.63542e-05	0.04825	0.000120573	0.04606	9.05729e-05	0.06152	9.63542e-05	0.03499
9.6875e-05	0.04893	0.000121094	0.04647	9.10625e-05	0.06253	9.6875e-05	0.03548
9.73958e-05	0.05013	0.000121745	0.04665	9.15521e-05	0.06061	9.73958e-05	0.03594
9.79167e-05	0.05063	0.000122396	0.04756	9.20417e-05	0.06214	9.79167e-05	0.03625
9.83333e-05	0.05031	0.000123047	0.04819	9.25313e-05	0.06285	9.84375e-05	0.03693
9.88542e-05	0.04934	0.000123698	0.04778	9.29229e-05	0.0619	9.88542e-05	0.03695
9.9375e-05	0.05092	0.000124219	0.04821	9.34125e-05	0.06162	9.9375e-05	0.03693
9.98958e-05	0.05201	0.00012487	0.04839	9.39021e-05	0.06291	9.98958e-05	0.03724
0.000100417	0.05134	0.000125521	0.04843	9.4392e-05	0.0625	0.000100417	0.03799
0.000100833	0.05102	0.000126173	0.04991	9.48817e-05	0.06214	0.000100938	0.03811
0.000101354	0.05221	0.000126693	0.05029	9.52728e-05	0.06224	0.000101458	0.03851
0.000101875	0.05169	0.000127344	0.05039	9.57625e-05	0.06317	0.000101875	0.03882
0.000102396	0.05211	0.000127995	0.05013	9.62522e-05	0.06414	0.000102396	0.03807
0.000102813	0.05331	0.000128646	0.05027	9.6742e-05	0.06528	0.000102917	0.03843
0.000103333	0.05375	0.000129298	0.05108	9.72317e-05	0.06531	0.000103438	0.03977
0.000103854	0.0544	0.000129948	0.05148	9.77205e-05	0.06424	0.000103854	0.04015
0.000104375	0.05403	0.000130469	0.05185	9.81125e-05	0.06579	0.000104375	0.03873
0.000104896	0.0548	0.00013112	0.05173	9.86022e-05	0.0655	0.000104896	0.03902
0.000105417	0.05488	0.000131771	0.05233	9.9092e-05	0.06664	0.000105417	0.04017
0.000105833	0.05474	0.000132423	0.05274	9.95817e-05	0.0667	0.000105938	0.0412
0.000106354	0.05499	0.000133073	0.05306	0.000100071	0.06738	0.000106458	0.03995
0.000106875	0.05503	0.000133594	0.05294	0.000100463	0.06709	0.000106875	0.04025
0.000107396	0.05642	0.000134245	0.05254	0.000100952	0.06706	0.000107396	0.04116
0.000107917	0.05634	0.000134896	0.05292	0.000101442	0.06718	0.000107917	0.04191
0.000108333	0.05612	0.000135548	0.053	0.000101932	0.06874	0.000108438	0.04163
0.000108854	0.05689	0.000136068	0.0542	0.000102421	0.06749	0.000108854	0.04199
0.000109375	0.05719	0.000136719	0.05549	0.000102813	0.06864	0.000109375	0.04161
0.000109896	0.05764	0.00013737	0.05462	0.000103302	0.06971	0.000109896	0.04171
0.000110417	0.05693	0.000138021	0.05543	0.000103792	0.0691	0.000110417	0.04315
0.000110833	0.05711	0.000138673	0.05588	0.000104282	0.0693	0.000110938	0.04331
0.000111354	0.05782	0.000139323	0.05634	0.000104771	0.06952	0.000111458	0.04359
0.000111875	0.05889	0.000139844	0.05555	0.000105163	0.06987	0.000111875	0.04377
0.000112396	0.05895	0.000140495	0.0566	0.000105652	0.06997	0.000112396	0.04481
0.000112917	0.05816	0.000141146	0.05735	0.000106142	0.0691	0.000112917	0.04485
0.000113333	0.05919	0.000141798	0.05741	0.000106632	0.06949	0.000113333	0.04483
0.000113854	0.06029	0.000142448	0.0583	0.000107023	0.07133	0.000113854	0.04495
0.000114375	0.06075	0.000142969	0.05847	0.000107513	0.07198	0.000114375	0.04497
0.000114896	0.06035	0.00014362	0.05938	0.000108002	0.0716	0.000114896	0.04454
0.000115417	0.0596	0.000144271	0.05976	0.000108492	0.0725	0.000115313	0.04521
0.000115833	0.06116	0.000144923	0.05905	0.000108982	0.07376	0.000115833	0.04604
0.000116354	0.06142	0.000145573	0.05924	0.000109471	0.0736	0.000116354	0.046
0.000116875	0.06158	0.000146094	0.05928	0.000109863	0.07266	0.000116875	0.04606
0.000117396	0.06233	0.000146745	0.05986	0.000110352	0.07133	0.000117396	0.04685
0.000117917	0.06104	0.000147396	0.05899	0.000110842	0.07334	0.000117917	0.04754
0.000118333	0.06253	0.000147916	0.06	0.000111332	0.07186	0.000118333	0.04651
0.000118854	0.06312	0.000148568	0.06067	0.000111821	0.07363	0.000118854	0.04667
0.000119375	0.06284	0.000149219	0.06037	0.000112213	0.07408	0.000119375	0.04819
0.000119896	0.06217	0.00014987	0.06027	0.000112702	0.07432	0.000119896	0.04841
0.000120313	0.06312	0.000150521	0.06166	0.000113192	0.07338	0.000120417	0.04861
0.000120833	0.06282	0.000151173	0.06272	0.000113682	0.07477	0.000120833	0.04853
0.000121354	0.06318	0.000151693	0.06209	0.000114171	0.07528	0.000121354	0.04914
0.000121875	0.06399	0.000152344	0.06276	0.000114563	0.07534	0.000121875	0.04893
0.000122396	0.06432	0.000152995	0.06288	0.000115052	0.07574	0.000122396	0.04891
0.000122813	0.06399	0.000153646	0.06164	0.000115542	0.07626	0.000122917	0.0496
0.000123333	0.06432	0.000154298	0.06154	0.000116032	0.07717	0.000123333	0.05017
0.000123854	0.06446	0.000154818	0.06247	0.000116521	0.07816	0.000123854	0.05011
0.000124375	0.06425	0.000155469	0.0632	0.000116913	0.07726	0.000124375	0.05025
0.000124896	0.06436	0.00015612	0.06512	0.000117402	0.07664	0.000124896	0.05023
0.000125417	0.06521	0.000156771	0.06482	0.000117892	0.07677	0.000125417	0.05072
0.000125833	0.065	0.000157291	0.06474	0.000118382	0.07771	0.000125833	0.05084
0.000126354	0.06496	0.000157943	0.06555	0.000118871	0.07768	0.000126354	0.05201
0.000126875	0.06632	0.000158594	0.06535	0.000119263	0.07749	0.000126875	0.05219
0.000127396	0.0665	0.000159245	0.0664	0.000119752	0.07866	0.000127396	0.05221
0.000127917	0.06687	0.000159896	0.06648	0.000120242	0.07888	0.000127917	0.0525
0.000128333	0.06802	0.000160416	0.06591	0.000120732	0.07758	0.000128333	0.05185
0.000128854	0.06723	0.000161068	0.0661	0.000121123	0.07832	0.000128854	0.05209
0.000129375	0.06767	0.000161719	0.06672	0.000121613	0.08189	0.000129375	0.05353
0.000129896	0.06788	0.00016237	0.06778	0.000122102	0.08293	0.000129896	0.05282
0.000130313	0.06784	0.000163021	0.06784	0.000122592	0.08173	0.000130417	0.05242
0.000130833	0.06747	0.000163541	0.06806	0.000123082	0.08173	0.000130833	0.05331
0.000131354	0.0681	0.000164193	0.06784	0.000123473	0.08053	0.000131354	0.05369
0.000131875	0.06844	0.000164844	0.06774	0.000123963	0.08186	0.000131875	0.05495
0.000132396	0.06897	0.000165495	0.06865	0.000124452	0.0816	0.000132396	0.05527
0.000132813	0.06911	0.000166146	0.06964	0.000124942	0.08128	0.000132917	0.05448
0.000133333	0.06929	0.000166666	0.07029	0.000125333	0.08306	0.000133333	0.0547
0.000133854	0.07012	0.000167318	0.06994	0.000125823	0.0823	0.000133854	0.05622
0.000134375	0.07053	0.000167969	0.07031	0.000126313	0.0824	0.000134375	0.05561
0.000134896	0.07079	0.00016862	0.07134	0.000126802	0.08315	0.000134896	0.05529
0.000135417	0.07105	0.000169141	0.07095	0.000127292	0.08467	0.000135313	0.05492
0.000135833	0.0712	0.000169791	0.07101	0.000127683	0.0836	0.000135833	0.05656
0.000136354	0.07213	0.000170443	0.07089	0.000128173	0.08486	0.000136354	0.05747
0.000136875	0.0719	0.000171094	0.07071	0.000128663	0.08322	0.000136875	0.05677
0.000137396	0.07322	0.000171745	0.0713	0.000129152	0.08432	0.000137396	0.05662
0.000137917	0.0729	0.000172266	0.07134	0.000129642	0.0849	0.000137917	0.05673
0.000138333	0.07292	0.000172916	0.07162	0.000130132	0.08635	0.000138333	0.05735
0.000138854	0.07371	0.000173568	0.07255	0.000130523	0.08752	0.000138854	0.05816
0.000139375	0.07251	0.000174219	0.07271	0.000131013	0.0861	0.000139375	0.05881
0.000139896	0.07306	0.00017487	0.07393	0.000131502	0.08458	0.000139896	0.05907
0.000140417	0.07447	0.000175521	0.07395	0.000131992	0.0872	0.000140417	0.05964
0.000140833	0.073	0.000176041	0.07411	0.000132482	0.08758	0.000140833	0.05966
0.000141354	0.07371	0.000176693	0.07391	0.000132873	0.0871	0.000141354	0.05911
0.000141875	0.07389	0.000177344	0.07431	0.000133363	0.0871	0.000141875	0.05984
0.000142396	0.07488	0.000177995	0.07486	0.000133852	0.0872	0.000142396	0.06035
0.000142917	0.07454	0.000178646	0.07575	0.000134342	0.08843	0.000142917	0.05984
0.000143333	0.0751	0.000179166	0.07676	0.000134733	0.08931	0.000143438	0.06009
0.000143854	0.07526	0.000179818	0.0753	0.000135223	0.09011	0.000143854	0.06007
0.000144375	0.07547	0.000180469	0.07589	0.000135713	0.09011	0.000144375	0.06087
0.000144896	0.07573	0.00018112	0.07711	0.000136202	0.0884	0.000144896	0.06013
0.000145417	0.07617	0.000181641	0.07702	0.000136594	0.0885	0.000145417	0.06009
0.000145938	0.07587	0.000182291	0.07739	0.000137083	0.09021	0.000145833	0.06146
0.000146354	0.07589	0.000182943	0.07775	0.000137573	0.09106	0.000146354	0.06203
0.000146875	0.07733	0.000183594	0.07868	0.000138063	0.09034	0.000146875	0.06207
0.000147396	0.07775	0.000184245	0.07935	0.000138552	0.09106	0.000147396	0.06259
0.000147917	0.07694	0.000184896	0.07911	0.000139042	0.09179	0.000147917	0.06266
0.000148438	0.077	0.000185416	0.07836	0.000139433	0.09258	0.000148333	0.06308
0.000148854	0.07775	0.000186068	0.07885	0.000139923	0.09186	0.000148854	0.06359
0.000149375	0.07753	0.000186719	0.07887	0.000140413	0.08989	0.000149375	0.06347
0.000149896	0.07808	0.00018737	0.07982	0.000140902	0.09053	0.000149896	0.06361
0.000150417	0.07891	0.000188021	0.08053	0.000141392	0.09163	0.000150417	0.06476
0.000150938	0.07951	0.000188673	0.07947	0.000141783	0.09254	0.000150833	0.06403
0.000151458	0.0804	0.000189193	0.07955	0.000142273	0.09248	0.000151354	0.06421
0.000151875	0.08018	0.000189844	0.07961	0.000142763	0.09216	0.000151875	0.06436
0.000152396	0.08018	0.000190495	0.08034	0.000143252	0.09251	0.000152396	0.06506
0.000152917	0.08093	0.000191146	0.08186	0.000143742	0.09299	0.000152917	0.06571
0.000153438	0.08075	0.000191798	0.08249	0.000144133	0.09432	0.000153333	0.06492
0.000153854	0.08158	0.000192318	0.08279	0.000144623	0.09384	0.000153854	0.0647
0.000154375	0.08249	0.000192969	0.08249	0.000145113	0.09571	0.000154375	0.06454
0.000154896	0.08083	0.00019362	0.08283	0.000145602	0.09634	0.000154896	0.06529
0.000155417	0.0815	0.000194271	0.08243	0.000145994	0.09552	0.000155417	0.06575
0.000155938	0.0814	0.000194791	0.0838	0.000146483	0.09776	0.000155938	0.06668
0.000156458	0.08202	0.000195443	0.08372	0.000146973	0.09675	0.000156354	0.06664
0.000156875	0.08231	0.000196094	0.08374	0.000147463	0.09603	0.000156875	0.06682
0.000157396	0.08154	0.000196745	0.08403	0.000147952	0.09571	0.000157396	0.0679
0.000157917	0.08176	0.000197396	0.08504	0.000148442	0.09536	0.000157813	0.06786
0.000158438	0.08314	0.000198048	0.08621	0.000148833	0.09578	0.000158333	0.06705
0.000158958	0.08437	0.000198568	0.08595	0.000149323	0.09678	0.000158854	0.06695
0.000159479	0.08384	0.000199219	0.08589	0.000149813	0.09603	0.000159375	0.06759
0.000159896	0.08346	0.00019987	0.08565	0.000150302	0.09669	0.000159896	0.06856
0.000160417	0.08346	0.000200391	0.08668	0.000150792	0.09843	0.000160417	0.06838
0.000160938	0.08439	0.000201041	0.08694	0.000151183	0.10019	0.000160833	0.06893
0.000161354	0.0837	0.000201693	0.08658	0.000151673	0.09941	0.000161354	0.06903
0.000161875	0.08435	0.000202344	0.08678	0.000152163	0.09808	0.000161875	0.07006
0.000162396	0.08548	0.000202995	0.08743	0.000152652	0.09866	0.000162396	0.0696
0.000162917	0.08473	0.000203646	0.08799	0.000153142	0.10118	0.000162813	0.06933
0.000163438	0.08508	0.000204166	0.08824	0.000153533	0.10187	0.000163333	0.0702
0.000163958	0.08595	0.000204818	0.08919	0.000154023	0.10005	0.000163854	0.07
0.000164479	0.08565	0.000205469	0.08983	0.000154513	0.09963	0.000164375	0.07105
0.000164896	0.08603	0.00020612	0.09008	0.000155002	0.10064	0.000164896	0.0712
0.000165417	0.08646	0.000206641	0.08992	0.000155394	0.10131	0.000165417	0.07138
0.000165938	0.08609	0.000207291	0.09054	0.000155883	0.10061	0.000165833	0.07146
0.000166458	0.08688	0.000207943	0.09	0.000156373	0.10106	0.000166354	0.07099
0.000166875	0.08809	0.000208594	0.0899	0.000156863	0.10181	0.000166875	0.07176
0.000167396	0.08801	0.000209245	0.09085	0.000157352	0.10226	0.000167396	0.0719
0.000167917	0.0884	0.000209766	0.09101	0.000157842	0.10184	0.000167917	0.0715
0.000168438	0.08953	0.000210416	0.09095	0.000158233	0.10261	0.000168333	0.07215
0.000168958	0.08777	0.000211068	0.09149	0.000158723	0.10378	0.000168854	0.07257
0.000169479	0.08777	0.000211719	0.09111	0.000159213	0.1028	0.000169375	0.07322
0.000169896	0.08898	0.00021237	0.09164	0.000159702	0.10368	0.000169896	0.07344
0.000170417	0.08911	0.000213021	0.092	0.000160192	0.1033	0.000170313	0.07366
0.000170938	0.08992	0.000213541	0.09192	0.000160583	0.10374	0.000170833	0.07407
0.000171458	0.09012	0.000214193	0.09273	0.000161073	0.10346	0.000171354	0.07395
0.000171875	0.09056	0.000214844	0.09334	0.000161563	0.10406	0.000171875	0.07362
0.000172396	0.09004	0.000215495	0.09344	0.000162052	0.1045	0.000172396	0.07364
0.000172917	0.08981	0.000216016	0.09313	0.000162542	0.10443	0.000172917	0.07508
0.000173438	0.08994	0.000216666	0.09415	0.000162933	0.1057	0.000173333	0.0751
0.000173854	0.09145	0.000217318	0.09495	0.000163423	0.10566	0.000173854	0.07569
0.000174375	0.09101	0.000217969	0.09459	0.000163913	0.10491	0.000174375	0.07632
0.000174896	0.0916	0.00021849	0.09447	0.000164402	0.10643	0.000174896	0.07599
0.000175417	0.09133	0.000219141	0.09469	0.000164892	0.10526	0.000175417	0.07589
0.000175833	0.09105	0.000219791	0.09514	0.000165382	0.10643	0.000175833	0.07644
0.000176458	0.09299	0.000220443	0.09635	0.000165773	0.10741	0.000176354	0.0768
0.000176875	0.0933	0.000221094	0.09597	0.000166263	0.10874	0.000176875	0.07636
0.000177396	0.09297	0.000221745	0.09599	0.000166752	0.10792	0.000177396	0.07694
0.000177917	0.09311	0.000222396	0.09674	0.000167242	0.10773	0.000177917	0.07735
0.000178438	0.09297	0.000222916	0.09665	0.000167633	0.10835	0.000178333	0.07737
0.000178958	0.09338	0.000223568	0.09696	0.000168123	0.10805	0.000178854	0.07824
0.000179375	0.09281	0.000224219	0.09724	0.000168613	0.10744	0.000179375	0.07885
0.000179896	0.0935	0.00022487	0.09844	0.000169102	0.10814	0.000179896	0.0786
0.000180417	0.09481	0.000225521	0.09931	0.000169592	0.11162	0.000180417	0.07791
0.000180833	0.09459	0.000226041	0.09943	0.000169983	0.112	0.000180938	0.07783
0.000181354	0.09615	0.000226693	0.09969	0.000170473	0.11187	0.000181354	0.07832
0.000181875	0.09413	0.000227344	0.09951	0.000170963	0.11114	0.000181875	0.07897
0.000182396	0.09439	0.000227995	0.09933	0.000171452	0.1109	0.000182396	0.07968
0.000182917	0.09536	0.000228646	0.10003	0.000171844	0.11152	0.000182917	0.08
0.000183333	0.0957	0.000229166	0.10076	0.000172333	0.11232	0.000183333	0.07994
0.000183854	0.09504	0.000229818	0.1008	0.000172823	0.11083	0.000183854	0.07919
0.000184375	0.09623	0.000230469	0.09957	0.000173313	0.11054	0.000184375	0.0804
0.000184896	0.09688	0.00023112	0.10107	0.000173802	0.1112	0.000184896	0.08115
0.000185417	0.09769	0.000231771	0.10169	0.000174194	0.11232	0.000185417	0.08113
0.000185938	0.09742	0.000232291	0.10299	0.000174683	0.11232	0.000185938	0.08099
0.000186354	0.09759	0.000232943	0.10295	0.000175173	0.11307	0.000186458	0.08067
0.000186875	0.09868	0.000233594	0.102	0.000175663	0.11424	0.000186875	0.08138
0.000187396	0.09858	0.000234245	0.10267	0.000176152	0.11514	0.000187396	0.08133
0.000187917	0.09722	0.000234896	0.10366	0.000176642	0.11314	0.000187917	0.08109
0.000188333	0.09753	0.000235548	0.1039	0.000177033	0.11288	0.000188438	0.08267
0.000188854	0.09842	0.000236068	0.1039	0.000177523	0.1144	0.000188854	0.0831
0.000189375	0.09769	0.000236719	0.10412	0.000178013	0.11446	0.000189375	0.08316
0.000189896	0.09819	0.00023737	0.10428	0.000178502	0.11358	0.000189896	0.08382
0.000190417	0.09914	0.000238021	0.10412	0.000178894	0.11424	0.000190417	0.08346
0.000190833	0.09953	0.000238541	0.10617	0.000179383	0.11507	0.000190938	0.08384
0.000191354	0.09945	0.000239193	0.10558	0.000179873	0.11643	0.000191354	0.08322
0.000191875	0.09985	0.000239844	0.1055	0.000180363	0.11618	0.000191875	0.08299
0.000192396	0.10095	0.000240495	0.10667	0.000180852	0.11611	0.000192396	0.0837
0.000192813	0.10078	0.000241146	0.10694	0.000181342	0.1165	0.000192917	0.08455
0.000193333	0.10084	0.000241798	0.107	0.000181733	0.11598	0.000193438	0.08409
0.000193854	0.10147	0.000242448	0.10615	0.000182223	0.11763	0.000193854	0.08427
0.000194375	0.10119	0.000242969	0.10734	0.000182713	0.11832	0.000194375	0.08585
0.000194896	0.10135	0.00024362	0.10803	0.000183202	0.11786	0.000194896	0.08678
0.000195417	0.10165	0.000244271	0.10766	0.000183692	0.11816	0.000195417	0.08611
0.000195833	0.10137	0.000244791	0.10714	0.000184083	0.11893	0.000195938	0.08601
0.000196354	0.10244	0.000245443	0.10795	0.000184573	0.11813	0.000196458	0.08637
0.000196875	0.10299	0.000246094	0.10851	0.000185063	0.11867	0.000196875	0.08597
0.000197396	0.1021	0.000246745	0.10959	0.000185552	0.11813	0.000197396	0.08615
0.000197917	0.10258	0.000247396	0.11052	0.000186042	0.11902	0.000197917	0.0868
0.000198333	0.10242	0.000248048	0.11009	0.000186433	0.11918	0.000198438	0.087
0.000198854	0.10364	0.000248568	0.11003	0.000186923	0.11974	0.000198958	0.08688
0.000199375	0.10396	0.000249219	0.11046	0.000187413	0.11813	0.000199479	0.08799
0.000199896	0.10386	0.00024987	0.11082	0.000187902	0.11915	0.000199896	0.08864
0.000200417	0.10463	0.000250521	0.11046	0.000188392	0.1212	0.000200417	0.08896
0.000200833	0.10487	0.000251173	0.11123	0.000188783	0.12054	0.000200938	0.08781
0.000201354	0.10432	0.000251693	0.11181	0.000189273	0.12029	0.000201458	0.08807
0.000201875	0.10467	0.000252344	0.11246	0.000189763	0.12123	0.000201875	0.08953
0.000202396	0.10501	0.000252995	0.11256	0.000190252	0.12323	0.000202396	0.08941
0.000202917	0.10491	0.000253646	0.11303	0.000190742	0.12304	0.000202917	0.08844
0.000203333	0.10552	0.000254298	0.11266	0.000191133	0.12262	0.000203438	0.0899
0.000203854	0.106	0.000254948	0.11359	0.000191623	0.12294	0.000203958	0.09022
0.000204375	0.1053	0.000255469	0.11489	0.000192113	0.12326	0.000204375	0.0901
0.000204896	0.10635	0.00025612	0.11473	0.000192602	0.12301	0.000204896	0.09083
0.000205313	0.10698	0.000256771	0.1145	0.000193092	0.12456	0.000205417	0.09024
0.000205833	0.10683	0.000257423	0.11503	0.000193582	0.12459	0.000205938	0.09158
0.000206354	0.10764	0.000258073	0.11584	0.000194071	0.12589	0.000206458	0.09184
0.000206875	0.10815	0.000258594	0.11473	0.000194463	0.12506	0.000206875	0.09155
0.000207396	0.10878	0.000259245	0.11408	0.000194952	0.12418	0.000207396	0.0906
0.000207917	0.10829	0.000259896	0.11473	0.000195442	0.12338	0.000207917	0.09261
0.000208438	0.10813	0.000260548	0.11627	0.000195932	0.12366	0.000208438	0.09307
0.000208854	0.10774	0.000261068	0.11813	0.000196323	0.12493	0.000208958	0.09259
0.000209375	0.10758	0.000261719	0.1174	0.000196813	0.12616	0.000209375	0.09222
0.000209896	0.10908	0.00026237	0.11819	0.000197302	0.12642	0.000209896	0.09198
0.000210417	0.10999	0.000263021	0.11817	0.000197792	0.12616	0.000210417	0.0939
0.000210833	0.11013	0.000263673	0.11813	0.000198282	0.12658	0.000210938	0.09368
0.000211354	0.10987	0.000264323	0.11859	0.000198673	0.12838	0.000211354	0.09325
0.000211875	0.11017	0.000264844	0.11847	0.000199163	0.1281	0.000211875	0.09382
0.000212396	0.11036	0.000265495	0.12005	0.000199652	0.12752	0.000212396	0.09406
0.000212917	0.11036	0.000266146	0.12011	0.000200142	0.12651	0.000212917	0.09483
0.000213333	0.11064	0.000266666	0.12009	0.000200632	0.12722	0.000213438	0.09445
0.000213854	0.11029	0.000267318	0.1206	0.000201023	0.12842	0.000213854	0.09402
0.000214375	0.11119	0.000267969	0.12047	0.000201513	0.12797	0.000214375	0.09404
0.000214896	0.11155	0.00026862	0.12145	0.000202002	0.128	0.000214896	0.09481
0.000215417	0.11206	0.000269271	0.12064	0.000202492	0.12888	0.000215417	0.09526
0.000215938	0.11204	0.000269923	0.12086	0.000202982	0.12877	0.000215938	0.0955
0.000216354	0.11293	0.000270573	0.12126	0.000203471	0.13085	0.000216354	0.0953
0.000216875	0.11224	0.000271094	0.12106	0.000203863	0.13133	0.000216875	0.09698
0.000217396	0.11181	0.000271745	0.12183	0.000204352	0.13043	0.000217396	0.09611
0.000217917	0.11272	0.000272396	0.12175	0.000204842	0.13082	0.000217917	0.09692
0.000218333	0.11299	0.000273048	0.12228	0.000205332	0.13024	0.000218438	0.09702
0.000218854	0.11319	0.000273698	0.12335	0.000205723	0.13043	0.000218854	0.09759
0.000219375	0.11422	0.000274219	0.12311	0.000206213	0.13078	0.000219375	0.09775
0.000219896	0.11416	0.00027487	0.12442	0.000206702	0.13101	0.000219896	0.09724
0.000220313	0.1145	0.000275521	0.12442	0.000207192	0.13098	0.000220417	0.09688
0.000220938	0.11426	0.000276041	0.12404	0.000207682	0.1303	0.000220938	0.09878
0.000221354	0.11432	0.000276693	0.12428	0.000208073	0.13104	0.000221354	0.09914
0.000221875	0.1155	0.000277344	0.12495	0.000208563	0.13211	0.000221875	0.09922
0.000222396	0.11537	0.000277995	0.12553	0.000209052	0.13408	0.000222396	0.09925
0.000222813	0.11452	0.000278646	0.12614	0.000209542	0.13474	0.000222917	0.09896
0.000223333	0.1161	0.000279298	0.12594	0.000210032	0.1355	0.000223438	0.099
0.000223854	0.11635	0.000279818	0.12689	0.000210521	0.13451	0.000223854	0.09886
0.000224375	0.11653	0.000280469	0.12709	0.000210913	0.13414	0.000224375	0.09967
0.000224896	0.11766	0.00028112	0.12766	0.000211402	0.13379	0.000224896	0.1007
0.000225313	0.11849	0.000281771	0.12861	0.000211892	0.13474	0.000225417	0.10123
0.000225833	0.11756	0.000282423	0.12839	0.000212382	0.1337	0.000225833	0.10072
0.000226354	0.11766	0.000282943	0.12865	0.000212773	0.13302	0.000226354	0.10177
0.000226875	0.11841	0.000283594	0.12932	0.000213263	0.13486	0.000226875	0.10182
0.000227396	0.11803	0.000284245	0.12918	0.000213752	0.13619	0.000227396	0.10117
0.000227917	0.11792	0.000284896	0.12928	0.000214242	0.13707	0.000227917	0.10159
0.000228333	0.11869	0.000285416	0.13001	0.000214732	0.13645	0.000228333	0.10202
0.000228854	0.11827	0.000286068	0.13051	0.000215123	0.13522	0.000228854	0.1022
0.000229375	0.11784	0.000286719	0.1308	0.000215613	0.13594	0.000229375	0.1026
0.000229896	0.11902	0.00028737	0.13001	0.000216102	0.1385	0.000229896	0.10252
0.000230313	0.12058	0.000288021	0.13055	0.000216592	0.13686	0.000230313	0.10271
0.000230833	0.12003	0.000288541	0.1311	0.000216983	0.13739	0.000230833	0.10325
0.000231354	0.12054	0.000289193	0.13189	0.000217473	0.13837	0.000231354	0.10422
0.000231875	0.12033	0.000289844	0.1315	0.000217963	0.13872	0.000231875	0.10485
0.000232396	0.12025	0.000290495	0.13201	0.000218452	0.13736	0.000232396	0.10465
0.000232813	0.1212	0.000291016	0.1325	0.000218942	0.13837	0.000232813	0.10515
0.000233333	0.12282	0.000291666	0.13296	0.000219432	0.14046	0.000233333	0.10568
0.000233854	0.12252	0.000292318	0.13335	0.000219823	0.14104	0.000233854	0.10542
0.000234375	0.1225	0.000292969	0.13322	0.000220313	0.14056	0.000234375	0.10602
0.000234896	0.12189	0.00029362	0.13428	0.000220802	0.14046	0.000234896	0.10584
0.000235417	0.12159	0.000294271	0.13529	0.000221292	0.14021	0.000235417	0.10659
0.000235833	0.12331	0.000294791	0.13456	0.000221683	0.14109	0.000235833	0.1073
0.000236354	0.12375	0.000295443	0.13523	0.000222173	0.1424	0.000236354	0.10696
0.000236875	0.12331	0.000296094	0.13539	0.000222663	0.14224	0.000236875	0.10742
0.000237396	0.12349	0.000296745	0.13472	0.000223152	0.14154	0.000237396	0.10702
0.000237917	0.12361	0.000297396	0.136	0.000223642	0.14205	0.000237813	0.10746
0.000238333	0.12391	0.000297916	0.13695	0.000224033	0.14176	0.000238333	0.10821
0.000238854	0.12503	0.000298568	0.13735	0.000224523	0.1428	0.000238854	0.1087
0.000239375	0.12537	0.000299219	0.13624	0.000225013	0.14163	0.000239375	0.10894
0.000239896	0.12448	0.00029987	0.13656	0.000225502	0.14154	0.000239896	0.10914
0.000240313	0.1246	0.000300391	0.13711	0.000225992	0.14376	0.000240417	0.10819
0.000240833	0.12525	0.000301041	0.13739	0.000226383	0.14214	0.000240833	0.10857
0.000241354	0.12557	0.000301693	0.13847	0.000226873	0.14112	0.000241354	0.10898
0.000241875	0.12602	0.000302344	0.13917	0.000227363	0.14315	0.000241875	0.10833
0.000242396	0.12543	0.000302995	0.13808	0.000227852	0.14334	0.000242396	0.10872
0.000242917	0.1258	0.000303646	0.13786	0.000228342	0.1453	0.000242917	0.1108
0.000243333	0.12655	0.000304166	0.13891	0.000228733	0.14506	0.000243333	0.11133
0.000243854	0.12721	0.000304818	0.13964	0.000229223	0.14454	0.000243854	0.11149
0.000244375	0.12851	0.000305469	0.14126	0.000229713	0.1453	0.000244375	0.11143
0.000244896	0.12889	0.00030612	0.14219	0.000230202	0.14659	0.000244896	0.11254
0.000245417	0.12861	0.000306771	0.14164	0.000230692	0.14562	0.000245417	0.11284
0.000245833	0.12893	0.000307291	0.14136	0.000231182	0.14565	0.000245833	0.11276
0.000246354	0.1295	0.000307943	0.14193	0.000231573	0.14688	0.000246354	0.11199
0.000246875	0.12948	0.000308594	0.14183	0.000232063	0.14629	0.000246875	0.11214
0.000247396	0.12936	0.000309245	0.14247	0.000232552	0.14726	0.000247396	0.11315
0.000247917	0.12861	0.000309896	0.14227	0.000233042	0.14749	0.000247917	0.11349
0.000248333	0.12877	0.000310416	0.14265	0.000233433	0.14669	0.000248438	0.11309
0.000248854	0.12926	0.000311068	0.14251	0.000233923	0.14755	0.000248854	0.11422
0.000249375	0.12991	0.000311719	0.14342	0.000234413	0.14859	0.000249375	0.11515
0.000249896	0.12993	0.00031237	0.14409	0.000234902	0.14792	0.000249896	0.11533
0.000250417	0.1295	0.000313021	0.14458	0.000235294	0.14736	0.000250417	0.11461
0.000250833	0.12962	0.000313541	0.14409	0.000235783	0.14875	0.000250938	0.11432
0.000251354	0.12982	0.000314193	0.14516	0.000236273	0.14979	0.000251354	0.11503
0.000251875	0.1313	0.000314844	0.14549	0.000236763	0.15021	0.000251875	0.11592
0.000252396	0.13246	0.000315495	0.1463	0.000237252	0.15197	0.000252396	0.11578
0.000252917	0.13217	0.000316146	0.14638	0.000237644	0.15213	0.000252917	0.11564
0.000253438	0.13207	0.000316666	0.14585	0.000238133	0.1507	0.000253333	0.11627
0.000253854	0.13219	0.000317318	0.14569	0.000238623	0.15325	0.000253854	0.1161
0.000254375	0.1325	0.000317969	0.14579	0.000239113	0.1529	0.000254375	0.11667
0.000254896	0.1329	0.00031862	0.1467	0.000239602	0.15176	0.000254896	0.11622
0.000255417	0.13266	0.000319271	0.14723	0.000240092	0.15157	0.000255417	0.11687
0.000255938	0.13308	0.000319923	0.14794	0.000240483	0.15099	0.000255833	0.11679
0.000256354	0.13411	0.000320443	0.14838	0.000240973	0.15128	0.000256354	0.11691
0.000256875	0.13494	0.000321094	0.14899	0.000241463	0.15189	0.000256875	0.11714
0.000257396	0.1345	0.000321745	0.14842	0.000241952	0.15283	0.000257396	0.11823
0.000257917	0.1344	0.000322396	0.14907	0.000242442	0.15293	0.000257917	0.11902
0.000258333	0.13482	0.000322916	0.14954	0.000242833	0.15258	0.000258333	0.11936
0.000258854	0.13513	0.000323568	0.14875	0.000243323	0.15478	0.000258854	0.11962
0.000259479	0.13549	0.000324219	0.14895	0.000243813	0.1541	0.000259375	0.11881
0.000259896	0.13545	0.00032487	0.15049	0.000244302	0.15397	0.000259896	0.11946
0.000260417	0.13618	0.000325521	0.15093	0.000244792	0.15397	0.000260417	0.12009
0.000260938	0.13644	0.000326173	0.15103	0.000245282	0.15536	0.000260833	0.12019
0.000261354	0.13626	0.000326693	0.15354	0.000245673	0.15546	0.000261354	0.12092
0.000261875	0.13654	0.000327344	0.15381	0.000246163	0.15691	0.000261875	0.12094
0.000262396	0.13737	0.000327995	0.15261	0.000246652	0.15597	0.000262396	0.12108
0.000262917	0.13743	0.000328646	0.152	0.000247142	0.15659	0.000262917	0.12173
0.000263438	0.13681	0.000329298	0.15255	0.000247533	0.1571	0.000263333	0.12244
0.000263854	0.13766	0.000329818	0.1531	0.000248023	0.15707	0.000263854	0.12169
0.000264375	0.13812	0.000330469	0.15395	0.000248513	0.1571	0.000264375	0.12209
0.000264896	0.13865	0.00033112	0.15435	0.000249002	0.15624	0.000264896	0.12242
0.000265417	0.13826	0.000331771	0.15441	0.000249492	0.15666	0.000265417	0.1225
0.000265833	0.1381	0.000332291	0.15441	0.000249883	0.1583	0.000265833	0.1226
0.000266354	0.13891	0.000332943	0.15565	0.000250373	0.15869	0.000266354	0.12236
0.000266875	0.1393	0.000333594	0.15625	0.000250863	0.15862	0.000266875	0.12232
0.000267396	0.13944	0.000334245	0.1566	0.000251352	0.15818	0.000267396	0.12367
0.000267917	0.14008	0.000334896	0.15729	0.000251842	0.15862	0.000267917	0.12412
0.000268438	0.14037	0.000335416	0.15749	0.000252233	0.15886	0.000268333	0.12452
0.000268854	0.14077	0.000336068	0.15779	0.000252723	0.16045	0.000268854	0.12472
0.000269375	0.14035	0.000336719	0.15799	0.000253213	0.16115	0.000269375	0.12521
0.000269896	0.14059	0.00033737	0.157	0.000253702	0.16038	0.000269896	0.12618
0.000270417	0.1411	0.000337891	0.15743	0.000254192	0.16115	0.000270313	0.12663
0.000270938	0.1413	0.000338541	0.15828	0.000254682	0.16083	0.000270833	0.1262
0.000271354	0.14124	0.000339193	0.15929	0.000255073	0.16226	0.000271354	0.12738
0.000271875	0.1415	0.000339844	0.15935	0.000255563	0.16362	0.000271875	0.12709
0.000272396	0.14268	0.000340495	0.15943	0.000256052	0.1633	0.000272396	0.12867
0.000272917	0.14296	0.000341146	0.15978	0.000256542	0.16413	0.000272917	0.12729
0.000273438	0.14239	0.000341666	0.16067	0.000256933	0.16235	0.000273333	0.12725
0.000273854	0.14308	0.000342318	0.16065	0.000257423	0.16355	0.000273854	0.1275
0.000274375	0.14397	0.000342969	0.16044	0.000257913	0.16443	0.000274375	0.12788
0.000274896	0.14409	0.00034362	0.1621	0.000258402	0.1641	0.000274896	0.12867
0.000275417	0.14452	0.000344271	0.16239	0.000258892	0.1643	0.000275417	0.12885
0.000275938	0.14391	0.000344791	0.16307	0.000259283	0.16387	0.000275833	0.12885
0.000276354	0.14478	0.000345443	0.16305	0.000259773	0.16323	0.000276354	0.1297
0.000276875	0.1445	0.000346094	0.16358	0.000260263	0.16488	0.000276875	0.12976
0.000277396	0.14462	0.000346745	0.16269	0.000260752	0.16498	0.000277396	0.13092
0.000277917	0.14525	0.000347396	0.16364	0.000261242	0.1652	0.000277917	0.13019
0.000278333	0.14579	0.000347916	0.16437	0.000261633	0.16725	0.000278333	0.13023
0.000278854	0.14695	0.000348568	0.16401	0.000262123	0.16725	0.000278854	0.13094
0.000279375	0.14656	0.000349219	0.16451	0.000262613	0.16621	0.000279375	0.13146
0.000279896	0.14668	0.00034987	0.16577	0.000263102	0.16488	0.000279896	0.13078
0.000280417	0.14703	0.000350521	0.16562	0.000263592	0.1653	0.000280417	0.1312
0.000280938	0.1468	0.000351173	0.16548	0.000263983	0.16627	0.000280833	0.13175
0.000281354	0.14735	0.000351693	0.16736	0.000264473	0.16702	0.000281354	0.13239
0.000281875	0.14761	0.000352344	0.16702	0.000264963	0.16747	0.000281875	0.13187
0.000282396	0.14808	0.000352995	0.16726	0.000265452	0.16851	0.000282396	0.13331
0.000282917	0.14806	0.000353646	0.16821	0.000265942	0.16827	0.000282917	0.13318
0.000283438	0.14804	0.000354166	0.1687	0.000266333	0.16861	0.000283333	0.13296
0.000283854	0.14947	0.000354818	0.16874	0.000266823	0.16954	0.000283854	0.13399
0.000284375	0.15012	0.000355469	0.16911	0.000267313	0.16851	0.000284375	0.13478
0.000284896	0.1501	0.00035612	0.1686	0.000267802	0.16896	0.000284896	0.1346
0.000285417	0.14943	0.000356771	0.16864	0.000268194	0.16902	0.000285417	0.13517
0.000285833	0.14941	0.000357291	0.17024	0.000268683	0.1689	0.000285833	0.13557
0.000286354	0.15041	0.000357943	0.17032	0.000269173	0.16954	0.000286354	0.13683
0.000286875	0.14871	0.000358594	0.17089	0.000269663	0.17006	0.000286875	0.13701
0.000287396	0.14903	0.000359245	0.17214	0.000270152	0.17099	0.000287396	0.1364
0.000287917	0.15045	0.000359896	0.1719	0.000270642	0.17016	0.000287917	0.13681
0.000288333	0.15081	0.000360416	0.17244	0.000271033	0.17067	0.000288438	0.13654
0.000288854	0.15156	0.000361068	0.17269	0.000271523	0.17083	0.000288854	0.13707
0.000289375	0.15229	0.000361719	0.17301	0.000272013	0.1732	0.000289375	0.13814
0.000289896	0.1518	0.00036237	0.17394	0.000272502	0.1721	0.000289896	0.13786
0.000290417	0.15233	0.000363021	0.1737	0.000272992	0.17187	0.000290417	0.13836
0.000290833	0.15233	0.000363673	0.17376	0.000273383	0.17411	0.000290938	0.13804
0.000291354	0.15255	0.000364193	0.1737	0.000273873	0.17421	0.000291354	0.1379
0.000291875	0.15298	0.000364844	0.17382	0.000274363	0.17414	0.000291875	0.13863
0.000292396	0.15381	0.000365495	0.17479	0.000274852	0.17466	0.000292396	0.13928
0.000292813	0.15405	0.000366146	0.17552	0.000275342	0.17538	0.000292917	0.13976
0.000293333	0.15332	0.000366798	0.17526	0.000275733	0.17352	0.000293438	0.1397
0.000293854	0.15488	0.000367448	0.17512	0.000276223	0.17411	0.000293854	0.14008
0.000294375	0.1546	0.000367969	0.17607	0.000276713	0.17554	0.000294375	0.13978
0.000294896	0.15435	0.00036862	0.17718	0.000277202	0.17472	0.000294896	0.14104
0.000295313	0.15561	0.000369271	0.17718	0.000277692	0.17475	0.000295417	0.14142
0.000295833	0.15565	0.000369791	0.17744	0.000278083	0.17475	0.000295938	0.14227
0.000296354	0.15419	0.000370443	0.17813	0.000278573	0.17637	0.000296354	0.14178
0.000296875	0.15451	0.000371094	0.17779	0.000279063	0.17696	0.000296875	0.14073
0.000297396	0.15593	0.000371745	0.17886	0.000279552	0.17661	0.000297396	0.14176
0.000297917	0.15577	0.000372396	0.17953	0.000280042	0.17608	0.000297917	0.14241
0.000298333	0.15666	0.000373048	0.18036	0.000280532	0.1763	0.000298438	0.14365
0.000298854	0.15676	0.000373698	0.17973	0.000280923	0.17677	0.000298958	0.1431
0.000299375	0.15664	0.000374219	0.17939	0.000281413	0.17738	0.000299375	0.14383
0.000299896	0.15712	0.00037487	0.17989	0.000281902	0.17757	0.000299896	0.1445
0.000300417	0.15791	0.000375521	0.18056	0.000282392	0.1776	0.000300417	0.14464
0.000300833	0.15834	0.000376173	0.18096	0.000282783	0.17757	0.000300938	0.14427
0.000301354	0.15844	0.000376823	0.1808	0.000283273	0.17696	0.000301354	0.14348
0.000301875	0.15951	0.000377344	0.18092	0.000283763	0.17803	0.000301875	0.14411
0.000302396	0.15915	0.000377995	0.18179	0.000284252	0.17883	0.000302396	0.14553
0.000302917	0.15927	0.000378646	0.18279	0.000284742	0.17915	0.000302917	0.14597
0.000303333	0.1599	0.000379298	0.18374	0.000285232	0.17896	0.000303438	0.14636
0.000303854	0.15963	0.000379948	0.18424	0.000285623	0.18051	0.000303958	0.14717
0.000304375	0.15992	0.000380469	0.18347	0.000286113	0.17968	0.000304375	0.14755
0.000304896	0.15992	0.00038112	0.18238	0.000286602	0.18146	0.000304896	0.14808
0.000305313	0.16061	0.000381771	0.18273	0.000287092	0.18237	0.000305417	0.14796
0.000305833	0.16115	0.000382423	0.18333	0.000287582	0.18187	0.000305938	0.14751
0.000306354	0.16247	0.000383073	0.18489	0.000288071	0.18211	0.000306354	0.14773
0.000306875	0.16247	0.000383594	0.18627	0.000288463	0.18405	0.000306875	0.1481
0.000307396	0.16174	0.000384245	0.18687	0.000288952	0.18326	0.000307396	0.14838
0.000307917	0.16249	0.000384896	0.18704	0.000289442	0.18338	0.000307917	0.14929
0.000308438	0.16309	0.000385548	0.18695	0.000289932	0.18363	0.000308438	0.14954
0.000308854	0.16162	0.000386198	0.18734	0.000290323	0.18354	0.000308854	0.14958
0.000309375	0.16198	0.000386719	0.18768	0.000290813	0.18326	0.000309375	0.1514
0.000309896	0.16212	0.00038737	0.18835	0.000291302	0.18323	0.000309896	0.15124
0.000310417	0.16299	0.000388021	0.18872	0.000291792	0.18392	0.000310417	0.15016
0.000310833	0.16433	0.000388673	0.18857	0.000292282	0.1844	0.000310938	0.15073
0.000311354	0.16528	0.000389323	0.18985	0.000292673	0.18424	0.000311354	0.15192
0.000311875	0.16423	0.000389974	0.18981	0.000293163	0.18651	0.000311875	0.15241
0.000312396	0.16384	0.000390495	0.1894	0.000293652	0.18626	0.000312396	0.15251
0.000312917	0.16469	0.000391146	0.18987	0.000294142	0.18506	0.000312917	0.15217
0.000313333	0.16477	0.000391798	0.19009	0.000294632	0.18702	0.000313438	0.15261
0.000313854	0.16486	0.000392448	0.19096	0.000295121	0.18787	0.000313854	0.15298
0.000314375	0.16562	0.000392969	0.19137	0.000295513	0.18787	0.000314375	0.15308
0.000314896	0.16595	0.00039362	0.19212	0.000296002	0.18894	0.000314896	0.15316
0.000315417	0.16581	0.000394271	0.19226	0.000296492	0.18819	0.000315417	0.15399
0.000315833	0.16615	0.000394923	0.1924	0.000296982	0.18648	0.000315938	0.15482
0.000316354	0.16751	0.000395573	0.19272	0.000297471	0.18742	0.000316354	0.1549
0.000316875	0.16773	0.000396094	0.19359	0.000297863	0.18851	0.000316875	0.15532
0.000317396	0.16799	0.000396745	0.19377	0.000298352	0.18878	0.000317396	0.15569
0.000317917	0.16826	0.000397396	0.1946	0.000298842	0.18765	0.000317917	0.1554
0.000318438	0.16777	0.000398048	0.19535	0.000299332	0.18771	0.000318333	0.15668
0.000318854	0.16856	0.000398698	0.19467	0.000299821	0.18942	0.000318854	0.15684
0.000319375	0.16949	0.000399219	0.1945	0.000300213	0.19046	0.000319375	0.15583
0.000319896	0.16896	0.00039987	0.1957	0.000300702	0.18958	0.000319896	0.15674
0.000320417	0.16931	0.000400521	0.19687	0.000301192	0.19104	0.000320417	0.15739
0.000320938	0.16996	0.000401173	0.19679	0.000301682	0.19205	0.000320938	0.15737
0.000321354	0.1706	0.000401693	0.19635	0.000302171	0.19107	0.000321354	0.15826
0.000321875	0.16979	0.000402344	0.1972	0.000302563	0.18955	0.000321875	0.1583
0.000322396	0.17058	0.000402995	0.19845	0.000303052	0.18984	0.000322396	0.15836
0.000322917	0.17095	0.000403646	0.19837	0.000303542	0.19133	0.000322917	0.1602
0.000323333	0.17125	0.000404298	0.19885	0.000304032	0.1901	0.000323333	0.16008
0.000323854	0.17208	0.000404948	0.20031	0.000304521	0.19126	0.000323854	0.15959
0.000324375	0.17246	0.000405469	0.19956	0.000304913	0.19107	0.000324375	0.16028
0.000324896	0.17289	0.00040612	0.20005	0.000305402	0.19003	0.000324896	0.16121
0.000325417	0.17222	0.000406771	0.20096	0.000305892	0.19286	0.000325417	0.1618
0.000325938	0.1717	0.000407423	0.2009	0.000306382	0.19398	0.000325833	0.16101
0.000326354	0.17263	0.000407943	0.20145	0.000306871	0.19448	0.000326354	0.16194
0.000326875	0.17259	0.000408594	0.20161	0.000307263	0.19357	0.000326875	0.16206
0.000327396	0.17364	0.000409245	0.20219	0.000307752	0.19382	0.000327396	0.16297
0.000327917	0.17309	0.000409896	0.20276	0.000308242	0.19357	0.000327917	0.16214
0.000328333	0.17317	0.000410548	0.20288	0.000308732	0.19458	0.000328333	0.16271
0.000328854	0.17416	0.000411068	0.20373	0.000309221	0.19638	0.000328854	0.16265
0.000329375	0.17473	0.000411719	0.20341	0.000309613	0.19768	0.000329375	0.16338
0.000329896	0.17477	0.00041237	0.20308	0.000310102	0.19723	0.000329896	0.16443
0.000330313	0.17453	0.000413021	0.20495	0.000310592	0.19667	0.000330417	0.16399
0.000330833	0.17427	0.000413673	0.20539	0.000311082	0.19746	0.000330833	0.16429
0.000331354	0.17566	0.000414193	0.20588	0.000311571	0.19726	0.000331354	0.16518
0.000331875	0.17669	0.000414844	0.20632	0.000311963	0.19698	0.000331875	0.16463
0.000332396	0.1771	0.000415495	0.20642	0.000312452	0.19531	0.000332396	0.16492
0.000332813	0.17742	0.000416146	0.20709	0.000312942	0.19554	0.000332917	0.16548
0.000333333	0.17647	0.000416666	0.20772	0.000313432	0.19683	0.000333333	0.16629
0.000333854	0.17667	0.000417318	0.20794	0.000313921	0.19794	0.000333854	0.16573
0.000334375	0.17754	0.000417969	0.20843	0.000314313	0.19755	0.000334375	0.16577
0.000334896	0.17795	0.00041862	0.20869	0.000314802	0.19803	0.000334896	0.16651
0.000335417	0.17801	0.000419271	0.20891	0.000315292	0.19966	0.000335313	0.16666
0.000335833	0.17854	0.000419791	0.2098	0.000315782	0.1991	0.000335833	0.16858
0.000336354	0.17886	0.000420443	0.21053	0.000316173	0.19901	0.000336354	0.16939
0.000336875	0.17866	0.000421094	0.21077	0.000316663	0.20027	0.000336875	0.16878
0.000337396	0.17902	0.000421745	0.21059	0.000317152	0.19885	0.000337396	0.16854
0.000337917	0.18013	0.000422396	0.21104	0.000317642	0.2003	0.000337917	0.16965
0.000338333	0.18009	0.000422916	0.2109	0.000318132	0.20205	0.000338333	0.1705
0.000338854	0.18022	0.000423568	0.21106	0.000318523	0.20267	0.000338854	0.17004
0.000339375	0.17995	0.000424219	0.21201	0.000319013	0.20248	0.000339375	0.16985
0.000339896	0.18078	0.00042487	0.21213	0.000319502	0.20157	0.000339896	0.17062
0.000340417	0.18117	0.000425391	0.21209	0.000319992	0.20309	0.000340313	0.17083
0.000340833	0.1805	0.000426041	0.21337	0.000320482	0.20261	0.000340833	0.17091
0.000341354	0.18111	0.000426693	0.21334	0.000320873	0.20157	0.000341354	0.17242
0.000341875	0.18264	0.000427344	0.21381	0.000321363	0.20072	0.000341875	0.17372
0.000342396	0.18222	0.000427995	0.21509	0.000321852	0.20322	0.000342396	0.17279
0.000342917	0.18171	0.000428516	0.21596	0.000322342	0.20344	0.000342813	0.17354
0.000343333	0.18293	0.000429166	0.21577	0.000322832	0.20429	0.000343333	0.1737
0.000343854	0.1841	0.000429818	0.21581	0.000323223	0.2052	0.000343854	0.17421
0.000344375	0.18299	0.000430469	0.21652	0.000323713	0.20509	0.000344375	0.1739
0.000344896	0.184	0.00043112	0.21751	0.000324202	0.20514	0.000344896	0.17392
0.000345417	0.18382	0.000431641	0.21723	0.000324692	0.2049	0.000345313	0.17481
0.000345833	0.18384	0.000432291	0.21828	0.000325083	0.20574	0.000345833	0.1757
0.000346354	0.18384	0.000432943	0.21907	0.000325573	0.2061	0.000346354	0.17441
0.000346875	0.18479	0.000433594	0.2195	0.000326063	0.20752	0.000346875	0.17467
0.000347396	0.18521	0.000434245	0.21897	0.000326552	0.20672	0.000347396	0.17669
0.000347917	0.18639	0.000434766	0.21994	0.000327042	0.20714	0.000347917	0.17716
0.000348333	0.18647	0.000435416	0.22051	0.000327433	0.20739	0.000348333	0.17706
0.000348854	0.18655	0.000436068	0.22083	0.000327923	0.20814	0.000348854	0.1773
0.000349375	0.18596	0.000436719	0.22055	0.000328413	0.20811	0.000349375	0.17862
0.000349896	0.18683	0.00043737	0.22166	0.000328902	0.20914	0.000349896	0.17874
0.000350417	0.18718	0.000437891	0.22201	0.000329392	0.20853	0.000350417	0.17922
0.000350938	0.18738	0.000438541	0.22306	0.000329783	0.20778	0.000350833	0.17967
0.000351354	0.18799	0.000439193	0.22344	0.000330273	0.20872	0.000351354	0.17894
0.000351875	0.18734	0.000439844	0.22393	0.000330763	0.21005	0.000351875	0.17961
0.000352396	0.18776	0.000440495	0.22346	0.000331252	0.20963	0.000352396	0.18005
0.000352917	0.18809	0.000441146	0.22446	0.000331644	0.20901	0.000352917	0.18034
0.000353438	0.19005	0.000441666	0.22543	0.000332133	0.21077	0.000353333	0.17995
0.000353854	0.1895	0.000442318	0.22618	0.000332623	0.21118	0.000353854	0.1805
0.000354375	0.18865	0.000442969	0.22591	0.000333113	0.21144	0.000354375	0.18058
0.000354896	0.18995	0.00044362	0.2266	0.000333504	0.21189	0.000354896	0.18105
0.000355417	0.19001	0.000444271	0.2262	0.000333994	0.21189	0.000355417	0.18123
0.000355938	0.18944	0.000444791	0.22634	0.000334483	0.21176	0.000355833	0.1821
0.000356354	0.18999	0.000445443	0.22703	0.000334973	0.21242	0.000356354	0.18293
0.000356875	0.1909	0.000446094	0.22656	0.000335463	0.21206	0.000356875	0.18315
0.000357396	0.19098	0.000446745	0.22777	0.000335952	0.21242	0.000357396	0.18449
0.000357917	0.19078	0.000447396	0.2283	0.000336344	0.21112	0.000357917	0.18416
0.000358438	0.19084	0.000447916	0.22852	0.000336833	0.21118	0.000358333	0.18426
0.000358854	0.19116	0.000448568	0.22966	0.000337323	0.21342	0.000358854	0.18521
0.000359375	0.19153	0.000449219	0.2299	0.000337813	0.21333	0.000359375	0.18465
0.000359896	0.19286	0.00044987	0.23014	0.000338302	0.2128	0.000359896	0.18447
0.000360417	0.19327	0.000450521	0.23154	0.000338694	0.21362	0.000360417	0.1858
0.000360938	0.19341	0.000451041	0.23162	0.000339183	0.21315	0.000360833	0.18665
0.000361458	0.19333	0.000451693	0.23113	0.000339673	0.21426	0.000361354	0.18608
0.000361875	0.19258	0.000452344	0.23154	0.000340163	0.21555	0.000361875	0.18671
0.000362396	0.1941	0.000452995	0.23233	0.000340652	0.21507	0.000362396	0.18724
0.000362917	0.19477	0.000453646	0.23314	0.000341044	0.21562	0.000362813	0.18732
0.000363438	0.19493	0.000454166	0.23318	0.000341533	0.21597	0.000363333	0.18718
0.000363958	0.19463	0.000454818	0.23433	0.000342023	0.21789	0.000363854	0.18886
0.000364375	0.19438	0.000455469	0.23423	0.000342513	0.21688	0.000364375	0.18938
0.000364896	0.19531	0.00045612	0.23506	0.000342904	0.21688	0.000364896	0.18872
0.000365417	0.19665	0.000456771	0.23609	0.000343394	0.21704	0.000365417	0.18983
0.000365938	0.19639	0.000457291	0.23589	0.000343883	0.21675	0.000365833	0.19025
0.000366458	0.19673	0.000457943	0.23605	0.000344373	0.21659	0.000366354	0.19129
0.000366875	0.19681	0.000458594	0.23627	0.000344863	0.21856	0.000366875	0.1912
0.000367396	0.19709	0.000459245	0.2367	0.000345352	0.2195	0.000367396	0.19114
0.000367917	0.19788	0.000459766	0.23773	0.000345842	0.21827	0.000367917	0.19125
0.000368438	0.19713	0.000460416	0.23753	0.000346233	0.21976	0.000368333	0.19201
0.000368958	0.19831	0.000461068	0.23808	0.000346723	0.22005	0.000368854	0.19357
0.000369375	0.19906	0.000461719	0.23848	0.000347213	0.21931	0.000369375	0.19278
0.000369896	0.19914	0.00046237	0.23866	0.000347702	0.21947	0.000369896	0.1927
0.000370417	0.19827	0.000463021	0.23949	0.000348192	0.21944	0.000370417	0.19373
0.000370938	0.19916	0.000463541	0.23986	0.000348583	0.22019	0.000370833	0.19416
0.000371458	0.19964	0.000464193	0.24018	0.000349073	0.22002	0.000371354	0.19422
0.000371875	0.19958	0.000464844	0.24101	0.000349563	0.22077	0.000371875	0.19432
0.000372396	0.20062	0.000465495	0.24156	0.000350052	0.22226	0.000372396	0.19576
0.000372917	0.20132	0.000466146	0.24109	0.000350542	0.22333	0.000372917	0.1962
0.000373438	0.20134	0.000466666	0.24208	0.000350933	0.22277	0.000373333	0.19592
0.000373958	0.20086	0.000467318	0.24313	0.000351423	0.22394	0.000373854	0.19671
0.000374375	0.20171	0.000467969	0.24394	0.000351913	0.2228	0.000374375	0.19667
0.000374896	0.2023	0.00046862	0.24374	0.000352402	0.22274	0.000374896	0.19661
0.000375417	0.20258	0.000469271	0.24342	0.000352892	0.22291	0.000375417	0.19711
0.000375938	0.20292	0.000469791	0.24504	0.000353283	0.22365	0.000375833	0.19726
0.000376354	0.20221	0.000470443	0.24611	0.000353773	0.2239	0.000376354	0.19768
0.000376875	0.20264	0.000471094	0.24587	0.000354263	0.22374	0.000376875	0.19857
0.000377396	0.20373	0.000471745	0.2457	0.000354752	0.22378	0.000377396	0.19936
0.000377917	0.20408	0.000472266	0.24674	0.000355242	0.22453	0.000377917	0.19918
0.000378438	0.20351	0.000472916	0.24838	0.000355633	0.2256	0.000378333	0.19819
0.000378958	0.20418	0.000473568	0.24795	0.000356123	0.22696	0.000378854	0.20027
0.000379375	0.20499	0.000474219	0.24854	0.000356613	0.22725	0.000379375	0.20114
0.000379896	0.20468	0.00047487	0.24904	0.000357102	0.22725	0.000379896	0.20177
0.000380417	0.20602	0.000475391	0.24931	0.000357592	0.22802	0.000380313	0.20041
0.000380938	0.20608	0.000476041	0.24906	0.000357983	0.22848	0.000380833	0.20041
0.000381458	0.20614	0.000476693	0.25016	0.000358473	0.22682	0.000381354	0.20122
0.000381875	0.20681	0.000477344	0.25159	0.000358963	0.22728	0.000381875	0.20187
0.000382396	0.20723	0.000477995	0.25133	0.000359452	0.22896	0.000382396	0.20282
0.000382917	0.20665	0.000478646	0.25147	0.000359844	0.22928	0.000382917	0.20312
0.000383438	0.20739	0.000479166	0.25161	0.000360333	0.2295	0.000383333	0.20308
0.000383854	0.20707	0.000479818	0.25238	0.000360823	0.22864	0.000383854	0.20329
0.000384375	0.20742	0.000480469	0.25206	0.000361313	0.2296	0.000384375	0.20383
0.000384896	0.20744	0.00048112	0.25325	0.000361802	0.23054	0.000384896	0.20369
0.000385417	0.20912	0.000481771	0.25455	0.000362194	0.23133	0.000385417	0.20464
0.000385833	0.20999	0.000482291	0.25445	0.000362683	0.232	0.000385833	0.20541
0.000386354	0.21073	0.000482943	0.25406	0.000363173	0.2307	0.000386354	0.206
0.000386875	0.20984	0.000483594	0.25427	0.000363663	0.23146	0.000386875	0.20561
0.000387396	0.20901	0.000484245	0.2557	0.000364152	0.2319	0.000387396	0.20606
0.000387917	0.20909	0.000484766	0.25669	0.000364544	0.23256	0.000387917	0.20673
0.000388438	0.20942	0.000485416	0.2571	0.000365033	0.2331	0.000388333	0.20737
0.000388958	0.21037	0.000486068	0.25738	0.000365523	0.23294	0.000388854	0.20764
0.000389375	0.21207	0.000486719	0.25781	0.000366013	0.23282	0.000389375	0.20804
0.000389896	0.21171	0.00048737	0.25902	0.000366502	0.23392	0.000389896	0.20709
0.000390417	0.21217	0.000488021	0.25987	0.000366992	0.23317	0.000390417	0.20711
0.000390833	0.21302	0.000488673	0.26102	0.000367383	0.23266	0.000390938	0.20857
0.000391354	0.21353	0.000489193	0.26066	0.000367873	0.2345	0.000391354	0.20994
0.000391875	0.21306	0.000489844	0.25969	0.000368363	0.23466	0.000391875	0.21041
0.000392396	0.21341	0.000490495	0.26135	0.000368852	0.23275	0.000392396	0.21003
0.000392917	0.21266	0.000491146	0.26149	0.000369342	0.23405	0.000392917	0.21063
0.000393333	0.21322	0.000491798	0.26115	0.000369733	0.23618	0.000393438	0.21193
0.000393854	0.21381	0.000492318	0.26175	0.000370223	0.23627	0.000393958	0.21167
0.000394375	0.21343	0.000492969	0.26212	0.000370713	0.23648	0.000394375	0.21227
0.000394896	0.21343	0.00049362	0.26291	0.000371202	0.23579	0.000394896	0.21256
0.000395417	0.21494	0.000494271	0.26414	0.000371594	0.23605	0.000395417	0.21383
0.000395833	0.21638	0.000494791	0.26487	0.000372083	0.23634	0.000395938	0.21355
0.000396354	0.21646	0.000495443	0.26501	0.000372573	0.23734	0.000396458	0.21426
0.000396875	0.21575	0.000496094	0.26548	0.000373063	0.23842	0.000396875	0.21353
0.000397396	0.21618	0.000496745	0.26584	0.000373552	0.23744	0.000397396	0.2145
0.000397917	0.21577	0.000497396	0.26649	0.000373944	0.23867	0.000397917	0.21531
0.000398333	0.21687	0.000498048	0.26689	0.000374433	0.24006	0.000398438	0.21531
0.000398854	0.21788	0.000498568	0.26799	0.000374923	0.23981	0.000398958	0.21458
0.000399375	0.21761	0.000499219	0.26823	0.000375413	0.23722	0.000399375	0.21569
0.000399896	0.21826	0.00049987	0.26876	0.000375902	0.23946	0.000399896	0.2164
0.000400313	0.21919	0.000500521	0.2691	0.000376294	0.24003	0.000400417	0.21648
0.000400833	0.21869	0.000501173	0.26886	0.000376783	0.23952	0.000400938	0.21699
0.000401354	0.21814	0.000501693	0.26859	0.000377273	0.24	0.000401458	0.21707
0.000401875	0.21903	0.000502344	0.27003	0.000377763	0.24006	0.000401875	0.21723
0.000402396	0.21927	0.000502995	0.27124	0.000378252	0.2399	0.000402396	0.21808
0.000402813	0.21986	0.000503646	0.27203	0.000378742	0.23994	0.000402917	0.21863
0.000403333	0.22083	0.000504298	0.27209	0.000379133	0.24152	0.000403438	0.21782
0.000403854	0.22029	0.000504818	0.2729	0.000379623	0.24149	0.000403854	0.21871
0.000404375	0.22047	0.000505469	0.27373	0.000380113	0.24291	0.000404375	0.21986
0.000404896	0.22059	0.00050612	0.27363	0.000380602	0.24366	0.000404896	0.21927
0.000405313	0.22134	0.000506771	0.27339	0.000380994	0.24382	0.000405417	0.21998
0.000405833	0.22213	0.000507423	0.2739	0.000381483	0.24354	0.000405938	0.22047
0.000406354	0.2212	0.000507943	0.27549	0.000381973	0.24208	0.000406458	0.22031
0.000406875	0.22197	0.000508594	0.27519	0.000382463	0.2445	0.000406875	0.2212
0.000407396	0.22278	0.000509245	0.27515	0.000382952	0.24459	0.000407396	0.22247
0.000407917	0.22367	0.000509896	0.27608	0.000383344	0.2457	0.000407917	0.22284
0.000408333	0.22292	0.000510548	0.27661	0.000383833	0.24544	0.000408438	0.22338
0.000408854	0.22274	0.000511068	0.27786	0.000384323	0.2449	0.000408958	0.22261
0.000409375	0.22427	0.000511719	0.2779	0.000384813	0.24518	0.000409375	0.22308
0.000409896	0.2252	0.00051237	0.2791	0.000385302	0.24589	0.000409896	0.22361
0.000410313	0.22381	0.000513021	0.27958	0.000385792	0.24518	0.000410417	0.22395
0.000410833	0.22482	0.000513673	0.27904	0.000386282	0.24573	0.000410938	0.22488
0.000411354	0.22577	0.000514323	0.2796	0.000386673	0.24493	0.000411458	0.22468
0.000411875	0.22563	0.000514844	0.28021	0.000387163	0.24622	0.000411875	0.22533
0.000412396	0.22607	0.000515495	0.2807	0.000387652	0.24709	0.000412396	0.22565
0.000412813	0.22698	0.000516146	0.28193	0.000388142	0.24781	0.000412917	0.2265
0.000413333	0.22701	0.000516798	0.28155	0.000388632	0.24765	0.000413438	0.22743
0.000413854	0.22733	0.000517318	0.28171	0.000389023	0.2467	0.000413958	0.22761
0.000414375	0.22666	0.000517969	0.28314	0.000389513	0.24755	0.000414375	0.22711
0.000414896	0.22717	0.00051862	0.28373	0.000390002	0.24813	0.000414896	0.22763
0.000415417	0.22779	0.000519271	0.28432	0.000390492	0.24722	0.000415417	0.22947
0.000415833	0.22802	0.000519923	0.2843	0.000390982	0.24787	0.000415938	0.22907
0.000416354	0.22771	0.000520573	0.28571	0.000391373	0.24901	0.000416458	0.22941
0.000416875	0.22788	0.000521094	0.28628	0.000391863	0.24926	0.000416875	0.22901
0.000417396	0.22852	0.000521745	0.28683	0.000392352	0.24987	0.000417396	0.22925
0.000417917	0.22907	0.000522396	0.28705	0.000392842	0.2505	0.000417917	0.2296
0.000418333	0.22982	0.000523048	0.28723	0.000393332	0.25123	0.000418438	0.2297
0.000418854	0.22982	0.000523568	0.2881	0.000393821	0.24978	0.000418958	0.22976
0.000419375	0.22998	0.000524219	0.28859	0.000394213	0.24994	0.000419375	0.23107
0.000419896	0.23063	0.00052487	0.28913	0.000394702	0.25198	0.000419896	0.23059
0.000420313	0.23142	0.000525521	0.28932	0.000395192	0.25085	0.000420417	0.23227
0.000420833	0.23263	0.000526173	0.28911	0.000395682	0.25166	0.000420938	0.23263
0.000421354	0.23158	0.000526823	0.29015	0.000396073	0.25299	0.000421354	0.23306
0.000421875	0.23128	0.000527344	0.29114	0.000396563	0.25293	0.000421875	0.23267
0.000422396	0.23192	0.000527995	0.2915	0.000397052	0.25318	0.000422396	0.23332
0.000422917	0.232	0.000528646	0.29179	0.000397542	0.25293	0.000422917	0.23419
0.000423333	0.23255	0.000529298	0.29262	0.000398032	0.25419	0.000423438	0.23364
0.000423854	0.23312	0.000529818	0.29314	0.000398521	0.25502	0.000423854	0.23474
0.000424375	0.23358	0.000530469	0.29381	0.000398913	0.25515	0.000424375	0.23563
0.000424896	0.23447	0.00053112	0.29419	0.000399402	0.25584	0.000424896	0.23599
0.000425417	0.23376	0.000531771	0.29448	0.000399892	0.25538	0.000425417	0.23767
0.000425833	0.23488	0.000532423	0.2945	0.000400382	0.25758	0.000425938	0.23688
0.000426354	0.23445	0.000532943	0.29549	0.000400871	0.25606	0.000426354	0.237
0.000426875	0.23403	0.000533594	0.29701	0.000401263	0.25531	0.000426875	0.23642
0.000427396	0.23532	0.000534245	0.2962	0.000401752	0.25528	0.000427396	0.23706
0.000427813	0.23623	0.000534896	0.2963	0.000402242	0.25661	0.000427917	0.23793
0.000428333	0.23633	0.000535548	0.29709	0.000402732	0.25597	0.000428438	0.2381
0.000428854	0.237	0.000536068	0.29725	0.000403123	0.25771	0.000428854	0.23888
0.000429375	0.23763	0.000536719	0.2981	0.000403613	0.25797	0.000429375	0.23925
0.000429896	0.23741	0.00053737	0.29859	0.000404102	0.25787	0.000429896	0.23988
0.000430313	0.23727	0.000538021	0.29921	0.000404592	0.25875	0.000430417	0.24073
0.000430833	0.23795	0.000538673	0.2994	0.000405082	0.25819	0.000430833	0.24075
0.000431354	0.23899	0.000539193	0.2997	0.000405473	0.25787	0.000431354	0.24079
0.000431875	0.23897	0.000539844	0.30041	0.000405963	0.26002	0.000431875	0.24141
0.000432396	0.23951	0.000540495	0.30215	0.000406452	0.25982	0.000432396	0.24218
0.000432917	0.23882	0.000541146	0.30304	0.000406942	0.25955	0.000432917	0.24273
0.000433333	0.24014	0.000541666	0.30302	0.000407432	0.26141	0.000433333	0.24297
0.000433854	0.24127	0.000542318	0.30261	0.000407921	0.26374	0.000433854	0.24214
0.000434375	0.24152	0.000542969	0.30314	0.000408313	0.26205	0.000434375	0.24253
0.000434896	0.24099	0.00054362	0.30389	0.000408802	0.26125	0.000434896	0.24445
0.000435313	0.24119	0.000544271	0.3046	0.000409292	0.26198	0.000435417	0.24445
0.000435833	0.24121	0.000544791	0.30585	0.000409782	0.26347	0.000435833	0.24548
0.000436354	0.24065	0.000545443	0.30591	0.000410173	0.26474	0.000436354	0.2456
0.000436875	0.24099	0.000546094	0.30696	0.000410663	0.26371	0.000436875	0.24443
0.000437396	0.24131	0.000546745	0.30731	0.000411152	0.26325	0.000437396	0.24506
0.000437813	0.24261	0.000547396	0.30779	0.000411642	0.26309	0.000437917	0.24603
0.000438333	0.24382	0.000547916	0.3086	0.000412132	0.26435	0.000438333	0.24629
0.000438854	0.24477	0.000548568	0.30923	0.000412523	0.26483	0.000438854	0.24704
0.000439375	0.2437	0.000549219	0.30957	0.000413013	0.26514	0.000439375	0.24672
0.000439896	0.24352	0.00054987	0.31014	0.000413502	0.26536	0.000439896	0.24781
0.000440313	0.24344	0.000550521	0.31164	0.000413992	0.26542	0.000440417	0.249
0.000440833	0.24449	0.000551041	0.31198	0.000414482	0.26514	0.000440833	0.24896
0.000441354	0.24595	0.000551693	0.31162	0.000414873	0.26549	0.000441354	0.24961
0.000441875	0.24621	0.000552344	0.31186	0.000415363	0.26736	0.000441875	0.25
0.000442396	0.24554	0.000552995	0.31257	0.000415852	0.26626	0.000442396	0.24983
0.000442813	0.24617	0.000553646	0.31263	0.000416342	0.26707	0.000442917	0.25028
0.000443333	0.2468	0.000554166	0.31368	0.000416832	0.26752	0.000443438	0.25036
0.000443854	0.2469	0.000554818	0.31512	0.000417223	0.26768	0.000443854	0.25155
0.000444375	0.24745	0.000555469	0.31478	0.000417713	0.26944	0.000444375	0.25232
0.000444896	0.24779	0.00055612	0.31471	0.000418202	0.26821	0.000444896	0.25236
0.000445313	0.24791	0.000556771	0.31571	0.000418692	0.26701	0.000445313	0.25208
0.000445833	0.24805	0.000557291	0.31559	0.000419182	0.26726	0.000445833	0.2523
0.000446354	0.24702	0.000557943	0.31605	0.000419573	0.26979	0.000446354	0.25321
0.000446875	0.24805	0.000558594	0.31743	0.000420063	0.2703	0.000446875	0.25459
0.000447396	0.24872	0.000559245	0.31807	0.000420552	0.27005	0.000447396	0.25384
0.000447813	0.24937	0.000559766	0.31933	0.000421042	0.27077	0.000447813	0.25394
0.000448333	0.24991	0.000560416	0.31957	0.000421532	0.27122	0.000448333	0.25534
0.000448854	0.24963	0.000561068	0.31994	0.000421923	0.2717	0.000448854	0.25495
0.000449375	0.25	0.000561719	0.31959	0.000422413	0.27166	0.000449375	0.25491
0.000449896	0.25074	0.00056237	0.31951	0.000422902	0.2721	0.000449896	0.25564
0.000450313	0.2517	0.000563021	0.32153	0.000423392	0.27134	0.000450417	0.25726
0.000450833	0.25161	0.000563541	0.32251	0.000423783	0.27182	0.000450833	0.2576
0.000451354	0.25184	0.000564193	0.32291	0.000424273	0.27261	0.000451354	0.25736
0.000451875	0.2525	0.000564844	0.32277	0.000424763	0.27264	0.000451875	0.25675
0.000452396	0.25289	0.000565495	0.3234	0.000425252	0.27336	0.000452396	0.25754
0.000452917	0.25297	0.000566016	0.32386	0.000425742	0.27352	0.000452917	0.2586
0.000453333	0.25289	0.000566666	0.32406	0.000426133	0.27451	0.000453333	0.25926
0.000453854	0.25427	0.000567318	0.32394	0.000426623	0.27485	0.000453854	0.25882
0.000454375	0.25374	0.000567969	0.32583	0.000427113	0.27448	0.000454375	0.2588
0.000454896	0.25333	0.00056862	0.32651	0.000427602	0.27517	0.000454896	0.25973
0.000455313	0.25576	0.000569271	0.32661	0.000428092	0.27318	0.000455417	0.26036
0.000455833	0.25594	0.000569791	0.32751	0.000428483	0.27549	0.000455833	0.26139
0.000456354	0.25617	0.000570443	0.32797	0.000428973	0.2759	0.000456354	0.26163
0.000456875	0.25611	0.000571094	0.32797	0.000429463	0.27558	0.000456875	0.26228
0.000457396	0.25659	0.000571745	0.32838	0.000429952	0.27514	0.000457396	0.26198
0.000457917	0.25601	0.000572396	0.32927	0.000430442	0.27779	0.000457917	0.26291
0.000458333	0.25728	0.000573048	0.33056	0.000430833	0.27821	0.000458438	0.26283
0.000458854	0.25789	0.000573568	0.33137	0.000431323	0.27634	0.000458854	0.26398
0.000459375	0.25728	0.000574219	0.33097	0.000431813	0.27602	0.000459375	0.26438
0.000459896	0.25827	0.00057487	0.33034	0.000432302	0.27789	0.000459896	0.26481
0.000460417	0.25805	0.000575521	0.33208	0.000432792	0.27853	0.000460417	0.2641
0.000460938	0.25773	0.000576041	0.33295	0.000433183	0.2776	0.000460833	0.26612
0.000461354	0.25801	0.000576693	0.33224	0.000433673	0.27747	0.000461354	0.26754
0.000461875	0.25886	0.000577344	0.33301	0.000434163	0.27754	0.000461875	0.26691
0.000462396	0.25965	0.000577995	0.33345	0.000434652	0.27866	0.000462396	0.26778
0.000462917	0.25999	0.000578646	0.33433	0.000435044	0.28038	0.000462917	0.26742
0.000463438	0.26024	0.000579298	0.33509	0.000435533	0.28174	0.000463333	0.26679
0.000463854	0.2608	0.000579818	0.33493	0.000436023	0.28187	0.000463854	0.26724
0.000464375	0.26066	0.000580469	0.33572	0.000436513	0.28067	0.000464375	0.26701
0.000464896	0.2605	0.00058112	0.33702	0.000437002	0.28229	0.000464896	0.26859
0.000465417	0.26214	0.000581771	0.33758	0.000437492	0.282	0.000465417	0.26965
0.000465938	0.26244	0.000582291	0.33738	0.000437982	0.28291	0.000465833	0.27015
0.000466354	0.26236	0.000582943	0.33837	0.000438373	0.28336	0.000466354	0.27021
0.000466875	0.26183	0.000583594	0.33858	0.000438863	0.2843	0.000466875	0.27037
0.000467396	0.26212	0.000584245	0.33876	0.000439352	0.28456	0.000467396	0.2708
0.000467917	0.26368	0.000584896	0.33971	0.000439744	0.2841	0.000467917	0.27175
0.000468438	0.26384	0.000585416	0.3408	0.000440233	0.28352	0.000468333	0.27224
0.000468854	0.26301	0.000586068	0.34177	0.000440723	0.2827	0.000468854	0.27213
0.000469375	0.26386	0.000586719	0.34139	0.000441213	0.28301	0.000469375	0.27274
0.000469896	0.26414	0.00058737	0.34131	0.000441702	0.28576	0.000469896	0.2728
0.000470417	0.26446	0.000588021	0.34323	0.000442192	0.28485	0.000470417	0.27252
0.000470938	0.26521	0.000588541	0.34293	0.000442682	0.28517	0.000470833	0.27388
0.000471354	0.26625	0.000589193	0.34361	0.000443073	0.28693	0.000471354	0.27357
0.000471875	0.26732	0.000589844	0.34473	0.000443563	0.28678	0.000471875	0.27503
0.000472396	0.26697	0.000590495	0.34503	0.000444052	0.28627	0.000472396	0.27535
0.000472917	0.26619	0.000591146	0.34507	0.000444542	0.28672	0.000472917	0.27436
0.000473438	0.2661	0.000591666	0.34582	0.000444933	0.28738	0.000473333	0.27574
0.000473854	0.26701	0.000592318	0.34752	0.000445423	0.28659	0.000473854	0.27681
0.000474375	0.26742	0.000592969	0.34797	0.000445913	0.28763	0.000474375	0.27671
0.000474896	0.26811	0.00059362	0.34756	0.000446402	0.28896	0.000474896	0.27703
0.000475417	0.26918	0.000594141	0.34807	0.000446892	0.28915	0.000475313	0.27695
0.000475938	0.2688	0.000594791	0.34936	0.000447283	0.28754	0.000475833	0.27778
0.000476458	0.26916	0.000595443	0.35092	0.000447773	0.28811	0.000476354	0.27855
0.000476875	0.27009	0.000596094	0.35074	0.000448263	0.28826	0.000476875	0.27978
0.000477396	0.27029	0.000596745	0.35064	0.000448752	0.28947	0.000477396	0.28015
0.000477917	0.2695	0.000597396	0.351	0.000449242	0.29149	0.000477813	0.28059
0.000478438	0.27011	0.000597916	0.35149	0.000449633	0.2901	0.000478333	0.28047
0.000478958	0.27133	0.000598568	0.35232	0.000450123	0.28971	0.000478854	0.28063
0.000479375	0.27258	0.000599219	0.35377	0.000450613	0.29048	0.000479375	0.28163
0.000479896	0.27274	0.00059987	0.3541	0.000451102	0.2913	0.000479896	0.28258
0.000480417	0.27205	0.000600391	0.35418	0.000451592	0.29184	0.000480313	0.2826
0.000480938	0.27359	0.000601041	0.35487	0.000451983	0.29246	0.000480833	0.28242
0.000481354	0.27313	0.000601693	0.35614	0.000452473	0.29269	0.000481354	0.28456
0.000481875	0.27294	0.000602344	0.35525	0.000452963	0.292	0.000481875	0.28519
0.000482396	0.27284	0.000602995	0.35642	0.000453452	0.29339	0.000482396	0.28405
0.000482917	0.27404	0.000603646	0.35821	0.000453942	0.29522	0.000482917	0.28432
0.000483438	0.27418	0.000604166	0.35835	0.000454333	0.29434	0.000483333	0.28468
0.000483958	0.27424	0.000604818	0.35792	0.000454823	0.29478	0.000483854	0.28452
0.000484375	0.27551	0.000605469	0.35861	0.000455313	0.2957	0.000484375	0.28507
0.000484896	0.27503	0.00060612	0.35867	0.000455802	0.29677	0.000484896	0.28592
0.000485417	0.27513	0.000606641	0.35968	0.000456292	0.29475	0.000485417	0.28541
0.000485938	0.27634	0.000607291	0.35986	0.000456683	0.29661	0.000485833	0.28677
0.000486354	0.2775	0.000607943	0.36102	0.000457173	0.29722	0.000486354	0.28743
0.000486875	0.27677	0.000608594	0.36084	0.000457663	0.29728	0.000486875	0.28792
0.000487396	0.27715	0.000609245	0.3612	0.000458152	0.2967	0.000487396	0.28816
0.000487917	0.27817	0.000609896	0.36205	0.000458642	0.29699	0.000487917	0.28915
0.000488438	0.27829	0.000610416	0.36298	0.000459033	0.29712	0.000488333	0.28879
0.000488854	0.27859	0.000611068	0.36304	0.000459523	0.29781	0.000488854	0.28938
0.000489375	0.27928	0.000611719	0.36379	0.000460013	0.29686	0.000489375	0.28998
0.000489896	0.27926	0.00061237	0.36492	0.000460502	0.2988	0.000489896	0.28974
0.000490417	0.27932	0.000613021	0.36612	0.000460992	0.29861	0.000490313	0.29144
0.000490938	0.27918	0.000613541	0.36689	0.000461383	0.29867	0.000490833	0.29233
0.000491354	0.28033	0.000614193	0.36636	0.000461873	0.29958	0.000491354	0.29154
0.000491875	0.2808	0.000614844	0.36529	0.000462363	0.29984	0.000491875	0.29177
0.000492396	0.2807	0.000615495	0.36622	0.000462852	0.30045	0.000492396	0.29217
0.000492917	0.28153	0.000616146	0.36798	0.000463342	0.30048	0.000492917	0.2931
0.000493438	0.28231	0.000616666	0.36847	0.000463733	0.30042	0.000493333	0.29373
0.000493854	0.28173	0.000617318	0.36857	0.000464223	0.30085	0.000493854	0.29342
0.000494375	0.28163	0.000617969	0.36944	0.000464713	0.30162	0.000494375	0.2944
0.000494896	0.28231	0.00061862	0.3698	0.000465202	0.30278	0.000494896	0.29492
0.000495417	0.28327	0.000619271	0.37023	0.000465594	0.30301	0.000495417	0.29496
0.000495833	0.2832	0.000619791	0.37136	0.000466083	0.30395	0.000495938	0.29515
0.000496354	0.28349	0.000620443	0.37162	0.000466573	0.30294	0.000496354	0.29506
0.000496875	0.28381	0.000621094	0.37282	0.000467063	0.30146	0.000496875	0.29565
0.000497396	0.28405	0.000621745	0.37282	0.000467552	0.30424	0.000497396	0.29697
0.000497917	0.28414	0.000622396	0.37338	0.000467944	0.30525	0.000497917	0.29727
0.000498333	0.28424	0.000622916	0.3745	0.000468433	0.30512	0.000498438	0.2977
0.000498854	0.28537	0.000623568	0.37508	0.000468923	0.30635	0.000498854	0.29808
0.000499375	0.28584	0.000624219	0.37581	0.000469413	0.30658	0.000499375	0.29901
0.000499896	0.28612	0.00062487	0.3765	0.000469902	0.30398	0.000499896	0.30022
0.000500313	0.28553	0.000625521	0.37638	0.000470392	0.3056	0.000500417	0.29988
0.000500833	0.28739	0.000626173	0.37634	0.000470783	0.30589	0.000500833	0.29921
0.000501354	0.28776	0.000626693	0.37672	0.000471273	0.30658	0.000501354	0.29994
0.000501875	0.28768	0.000627344	0.3785	0.000471763	0.30781	0.000501875	0.30008
0.000502396	0.28824	0.000627995	0.37846	0.000472252	0.3069	0.000502396	0.30037
0.000502813	0.28903	0.000628646	0.37895	0.000472742	0.30658	0.000502917	0.30152
0.000503333	0.28847	0.000629166	0.37964	0.000473133	0.30702	0.000503438	0.30263
0.000503854	0.28903	0.000629818	0.3802	0.000473623	0.30613	0.000503854	0.30263
0.000504375	0.28913	0.000630469	0.38067	0.000474113	0.30635	0.000504375	0.30395
0.000504896	0.2898	0.00063112	0.38107	0.000474602	0.3081	0.000504896	0.30405
0.000505417	0.29152	0.000631771	0.38344	0.000475092	0.30851	0.000505417	0.30389
0.000505833	0.29013	0.000632423	0.38356	0.000475483	0.30894	0.000505938	0.30553
0.000506354	0.29039	0.000633073	0.38373	0.000475973	0.3093	0.000506354	0.3048
0.000506875	0.29136	0.000633594	0.38498	0.000476463	0.30946	0.000506875	0.30537
0.000507396	0.29168	0.000634245	0.38455	0.000476952	0.3103	0.000507396	0.30622
0.000507813	0.29231	0.000634896	0.3849	0.000477442	0.31078	0.000507917	0.3069
0.000508333	0.29373	0.000635548	0.38498	0.000477932	0.3117	0.000508438	0.30731
0.000508854	0.29286	0.000636068	0.38551	0.000478323	0.31082	0.000508958	0.30749
0.000509375	0.29302	0.000636849	0.38646	0.000478813	0.3111	0.000509375	0.30607
0.000509896	0.29363	0.00063737	0.3871	0.000479302	0.31259	0.000509896	0.3069
0.000510417	0.29421	0.000638021	0.38727	0.000479792	0.31293	0.000510417	0.30844
0.000510833	0.29421	0.000638673	0.38838	0.000480183	0.31302	0.000510938	0.30862
0.000511354	0.29543	0.000639193	0.38925	0.000480673	0.31299	0.000511458	0.30931
0.000511875	0.29551	0.000639844	0.38984	0.000481163	0.31392	0.000511875	0.30953
0.000512396	0.29529	0.000640495	0.39089	0.000481652	0.31467	0.000512396	0.31065
0.000512813	0.29569	0.000641146	0.392	0.000482142	0.31435	0.000512917	0.31024
0.000513333	0.29547	0.000641798	0.39237	0.000482632	0.31331	0.000513438	0.31134
0.000513854	0.2965	0.000642448	0.39251	0.000483023	0.3135	0.000513854	0.31293
0.000514375	0.2964	0.000642969	0.39344	0.000483513	0.31568	0.000514375	0.31304
0.000514896	0.29624	0.00064362	0.39384	0.000484002	0.31262	0.000514896	0.31237
0.000515417	0.29731	0.000644271	0.39435	0.000484492	0.31382	0.000515417	0.31194
0.000515833	0.29737	0.000644923	0.39451	0.000484982	0.31584	0.000515938	0.31239
0.000516354	0.29804	0.000645573	0.39528	0.000485471	0.31616	0.000516354	0.31409
0.000516875	0.29834	0.000646094	0.39544	0.000485863	0.31752	0.000516875	0.31461
0.000517396	0.29905	0.000646745	0.39587	0.000486352	0.31726	0.000517396	0.315
0.000517813	0.30075	0.000647396	0.39597	0.000486842	0.31688	0.000517917	0.31492
0.000518333	0.30045	0.000648048	0.39714	0.000487332	0.31859	0.000518438	0.31496
0.000518854	0.3002	0.000648698	0.39789	0.000487821	0.31936	0.000518854	0.31556
0.000519375	0.30138	0.000649219	0.39852	0.000488213	0.31806	0.000519375	0.31605
0.000519896	0.30199	0.00064987	0.399	0.000488702	0.31824	0.000519896	0.31654
0.000520417	0.3017	0.000650521	0.39998	0.000489192	0.31813	0.000520417	0.31716
0.000520833	0.30138	0.000651173	0.40016	0.000489682	0.31955	0.000520938	0.31712
0.000521354	0.30186	0.000651823	0.4007	0.000490171	0.32024	0.000521354	0.31801
0.000521875	0.30136	0.000652344	0.40133	0.000490563	0.32021	0.000521875	0.31931
0.000522396	0.30209	0.000652995	0.4019	0.000491052	0.31973	0.000522396	0.31937
0.000522917	0.30292	0.000653646	0.40253	0.000491542	0.32214	0.000522917	0.31937
0.000523438	0.30312	0.000654298	0.40267	0.000492032	0.32227	0.000523438	0.31947
0.000523854	0.30308	0.000654948	0.4039	0.000492521	0.32176	0.000523854	0.32028
0.000524375	0.30427	0.000655469	0.40544	0.00049301	0.32186	0.000524375	0.32097
0.000524896	0.3053	0.00065612	0.40564	0.000493402	0.32258	0.000524896	0.32174
0.000525417	0.3051	0.000656771	0.40479	0.000493892	0.32322	0.000525417	0.32186
0.000525833	0.30413	0.000657423	0.4056	0.000494382	0.32368	0.000525938	0.3219
0.000526354	0.30559	0.000658073	0.40536	0.000494871	0.324	0.000526354	0.32202
0.000526875	0.30739	0.000658594	0.40704	0.000495263	0.32299	0.000526875	0.32273
0.000527396	0.30654	0.000659245	0.40734	0.000495752	0.32422	0.000527396	0.32352
0.000527917	0.30668	0.000659896	0.40803	0.000496242	0.32496	0.000527917	0.32411
0.000528333	0.30666	0.000660548	0.40789	0.000496732	0.32613	0.000528438	0.32542
0.000528854	0.30711	0.000661068	0.40949	0.000497123	0.32619	0.000528854	0.32609
0.000529375	0.30842	0.000661719	0.41086	0.000497613	0.32587	0.000529375	0.325
0.000529896	0.30775	0.00066237	0.41018	0.000498102	0.32643	0.000529896	0.32574
0.000530417	0.30842	0.000663021	0.41056	0.000498592	0.32597	0.000530417	0.32613
0.000530833	0.30858	0.000663673	0.41163	0.000499082	0.3265	0.000530833	0.32603
0.000531354	0.30953	0.000664323	0.41226	0.000499571	0.32758	0.000531354	0.32623
0.000531875	0.30988	0.000664844	0.41246	0.000499963	0.32798	0.000531875	0.32734
0.000532396	0.31004	0.000665495	0.41285	0.000500452	0.32802	0.000532396	0.32878
0.000532813	0.31075	0.000666146	0.41354	0.000500942	0.32694	0.000532917	0.32892
0.000533333	0.31113	0.000666798	0.41432	0.000501432	0.32979	0.000533333	0.3302
0.000533854	0.31221	0.000667318	0.41554	0.000501921	0.32928	0.000533854	0.32979
0.000534375	0.31281	0.000667969	0.41627	0.000502313	0.32694	0.000534375	0.32933
0.000534896	0.31164	0.00066862	0.41704	0.000502802	0.32635	0.000534896	0.32961
0.000535417	0.31221	0.000669271	0.41704	0.000503292	0.32894	0.000535313	0.3307
0.000535833	0.3131	0.000669791	0.41781	0.000503782	0.3303	0.000535833	0.33119
0.000536354	0.31397	0.000670443	0.41819	0.000504173	0.33182	0.000536354	0.33157
0.000536875	0.31455	0.000671094	0.41855	0.000504663	0.33122	0.000536875	0.33263
0.000537396	0.31467	0.000671745	0.41849	0.000505152	0.33187	0.000537396	0.33297
0.000537813	0.31502	0.000672396	0.41938	0.000505642	0.33326	0.000537917	0.33358
0.000538333	0.31467	0.000673048	0.421	0.000506132	0.33173	0.000538333	0.33265
0.000538854	0.31482	0.000673568	0.42064	0.000506523	0.33216	0.000538854	0.33269
0.000539375	0.3152	0.000674219	0.42201	0.000507013	0.33213	0.000539375	0.33424
0.000539896	0.31639	0.00067487	0.42371	0.000507502	0.33333	0.000539896	0.33441
0.000540417	0.31706	0.000675521	0.42382	0.000507992	0.33235	0.000540417	0.33623
0.000540833	0.31696	0.000676041	0.42349	0.000508482	0.33302	0.000540833	0.33657
0.000541354	0.31755	0.000676693	0.42418	0.000508971	0.33315	0.000541354	0.3375
0.000541875	0.31684	0.000677344	0.42489	0.000509363	0.33555	0.000541875	0.3373
0.000542396	0.31787	0.000677995	0.42471	0.000509852	0.33581	0.000542396	0.33669
0.000542917	0.31927	0.000678646	0.42501	0.000510342	0.33517	0.000542813	0.33728
0.000543333	0.31834	0.000679166	0.42618	0.000510832	0.33581	0.000543333	0.33783
0.000543854	0.31822	0.000679818	0.42732	0.000511321	0.33552	0.000543854	0.33843
0.000544375	0.3188	0.000680469	0.42837	0.000511713	0.33387	0.000544375	0.33926
0.000544896	0.31965	0.00068112	0.42813	0.000512202	0.33574	0.000544896	0.33997
0.000545417	0.32054	0.000681771	0.42906	0.000512692	0.33688	0.000545417	0.33967
0.000545833	0.32052	0.000682291	0.42867	0.000513083	0.33637	0.000545833	0.34011
0.000546354	0.32097	0.000682943	0.42922	0.000513573	0.33818	0.000546354	0.33987
0.000546875	0.32125	0.000683594	0.42991	0.000514063	0.33824	0.000546875	0.34007
0.000547396	0.32089	0.000684245	0.43102	0.000514552	0.3385	0.000547396	0.34173
0.000547813	0.32097	0.000684766	0.43177	0.000515042	0.3377	0.000547917	0.34236
0.000548333	0.32224	0.000685416	0.4327	0.000515532	0.33605	0.000548333	0.34287
0.000548854	0.32275	0.000686068	0.43254	0.000515923	0.33843	0.000548854	0.34402
0.000549375	0.32287	0.000686719	0.43436	0.000516413	0.33986	0.000549375	0.34341
0.000549896	0.32253	0.00068737	0.43391	0.000516902	0.33976	0.000549792	0.34404
0.000550417	0.32368	0.000688021	0.43369	0.000517392	0.33938	0.000550313	0.3457
0.000550833	0.32445	0.000688541	0.43468	0.000517882	0.34054	0.000550833	0.34647
0.000551354	0.32404	0.000689193	0.43568	0.000518273	0.34061	0.000551354	0.34606
0.000551875	0.3239	0.000689844	0.43582	0.000518763	0.34074	0.000551875	0.34679
0.000552396	0.32406	0.000690495	0.43717	0.000519252	0.34206	0.000552396	0.34705
0.000552917	0.32491	0.000691146	0.43731	0.000519742	0.34229	0.000552917	0.3472
0.000553333	0.32595	0.000691666	0.43865	0.000520133	0.34294	0.000553438	0.34697
0.000553854	0.32574	0.000692318	0.43999	0.000520623	0.3431	0.000553854	0.34803
0.000554375	0.32649	0.000692969	0.43999	0.000521113	0.34326	0.000554375	0.34788
0.000554896	0.32759	0.00069362	0.44041	0.000521602	0.34285	0.000554896	0.34825
0.000555417	0.32836	0.000694271	0.44041	0.000522092	0.34418	0.000555417	0.34892
0.000555833	0.32799	0.000694791	0.43986	0.000522582	0.34539	0.000555833	0.34991
0.000556354	0.32831	0.000695443	0.44171	0.000522973	0.34563	0.000556354	0.3509
0.000556875	0.3286	0.000696094	0.44179	0.000523463	0.34592	0.000556875	0.3508
0.000557396	0.32925	0.000696745	0.44177	0.000523952	0.34669	0.000557396	0.35122
0.000557917	0.3288	0.000697266	0.44345	0.000524442	0.34533	0.000557917	0.35134
0.000558333	0.32939	0.000697916	0.44452	0.000524833	0.34472	0.000558438	0.35183
0.000558854	0.33006	0.000698568	0.44484	0.000525323	0.34672	0.000558854	0.353
0.000559375	0.33149	0.000699219	0.44545	0.000525813	0.34637	0.000559375	0.35349
0.000559896	0.33064	0.00069987	0.44571	0.000526302	0.3465	0.000559896	0.35418
0.000560417	0.33159	0.000700391	0.44677	0.000526792	0.34811	0.000560417	0.3546
0.000560833	0.33192	0.000701041	0.44743	0.000527183	0.34822	0.000560833	0.35525
0.000561354	0.33254	0.000701693	0.44729	0.000527673	0.34896	0.000561354	0.35551
0.000561875	0.33273	0.000702344	0.44828	0.000528163	0.34659	0.000561875	0.35505
0.000562396	0.332	0.000702995	0.44901	0.000528652	0.34766	0.000562396	0.35533
0.000562917	0.33321	0.000703646	0.44994	0.000529044	0.3519	0.000562917	0.35689
0.000563438	0.33352	0.000704166	0.45124	0.000529533	0.34987	0.000563333	0.35766
0.000563854	0.33301	0.000704818	0.45112	0.000530023	0.34918	0.000563854	0.3579
0.000564375	0.33335	0.000705469	0.45083	0.000530513	0.34912	0.000564375	0.35853
0.000564896	0.33475	0.00070612	0.4517	0.000531002	0.35275	0.000564896	0.35883
0.000565417	0.33528	0.000706771	0.45243	0.000531492	0.35158	0.000565417	0.35924
0.000565938	0.336	0.000707291	0.45201	0.000531883	0.35107	0.000565833	0.35893
0.000566354	0.3359	0.000707943	0.45369	0.000532373	0.35126	0.000566354	0.35912
0.000566875	0.33683	0.000708594	0.4551	0.000532863	0.35243	0.000566875	0.36007
0.000567396	0.33704	0.000709245	0.45585	0.000533352	0.3545	0.000567396	0.3608
0.000567917	0.33716	0.000709896	0.45488	0.000533842	0.3532	0.000567917	0.36126
0.000568438	0.33698	0.000710416	0.45597	0.000534233	0.35355	0.000568333	0.36173
0.000568958	0.33637	0.000711068	0.45759	0.000534723	0.35392	0.000568854	0.36165
0.000569479	0.33742	0.000711719	0.45749	0.000535213	0.35355	0.000569375	0.36148
0.000569896	0.33858	0.00071237	0.45852	0.000535702	0.35278	0.000569896	0.36177
0.000570417	0.3386	0.000713021	0.45889	0.000536192	0.35259	0.000570417	0.36391
0.000570938	0.33979	0.000713541	0.45994	0.000536583	0.35488	0.000570833	0.36379
0.000571354	0.3403	0.000714193	0.46039	0.000537073	0.35586	0.000571354	0.36452
0.000571875	0.34011	0.000714844	0.45998	0.000537563	0.35576	0.000571875	0.36547
0.000572396	0.34141	0.000715495	0.46071	0.000538052	0.35589	0.000572396	0.36501
0.000572917	0.34115	0.000716146	0.46223	0.000538542	0.35586	0.000572917	0.36432
0.000573438	0.34131	0.000716666	0.46219	0.000538933	0.35706	0.000573333	0.36563
0.000573854	0.34177	0.000717318	0.46255	0.000539423	0.35832	0.000573854	0.36806
0.000574375	0.34268	0.000717969	0.46348	0.000539913	0.35914	0.000574375	0.36768
0.000574896	0.34252	0.00071862	0.46413	0.000540402	0.35893	0.000574896	0.36774
0.000575417	0.34232	0.000719271	0.46518	0.000540892	0.35842	0.000575313	0.3677
0.000575938	0.34309	0.000719791	0.46642	0.000541283	0.35861	0.000575833	0.36891
0.000576354	0.3439	0.000720443	0.46636	0.000541773	0.36003	0.000576354	0.36915
0.000576875	0.3445	0.000721094	0.46708	0.000542263	0.35942	0.000576875	0.36952
0.000577396	0.34416	0.000721745	0.46789	0.000542752	0.36078	0.000577396	0.37025
0.000577917	0.34388	0.000722266	0.4684	0.000543242	0.3612	0.000577917	0.37031
0.000578438	0.34444	0.000722916	0.4687	0.000543633	0.36094	0.000578333	0.37051
0.000578958	0.34531	0.000723568	0.46978	0.000544123	0.36069	0.000578854	0.37057
0.000579479	0.34588	0.000724219	0.47069	0.000544613	0.36243	0.000579375	0.37189
0.000579896	0.34602	0.00072487	0.47099	0.000545102	0.36269	0.000579896	0.373
0.000580417	0.34625	0.000725521	0.47121	0.000545592	0.36178	0.000580417	0.37266
0.000580938	0.34681	0.000726041	0.47105	0.000545983	0.36301	0.000580833	0.37308
0.000581458	0.3478	0.000726693	0.47172	0.000546473	0.36275	0.000581354	0.37425
0.000581875	0.34774	0.000727344	0.47269	0.000546963	0.36285	0.000581875	0.37496
0.000582396	0.34861	0.000727995	0.4732	0.000547452	0.36373	0.000582396	0.37529
0.000582917	0.34948	0.000728646	0.4749	0.000547942	0.36411	0.000582917	0.37571
0.000583438	0.34898	0.000729166	0.47623	0.000548432	0.36437	0.000583333	0.37543
0.000583958	0.3496	0.000729818	0.47437	0.000548823	0.36496	0.000583854	0.37569
0.000584375	0.35001	0.000730469	0.47595	0.000549313	0.36434	0.000584375	0.3764
0.000584896	0.35027	0.00073112	0.47813	0.000549802	0.36354	0.000584896	0.37654
0.000585417	0.351	0.000731771	0.47811	0.000550292	0.36411	0.000585417	0.37771
0.000585938	0.35161	0.000732291	0.47753	0.000550683	0.36294	0.000585833	0.37769
0.000586458	0.35309	0.000732943	0.4774	0.000551173	0.36424	0.000586354	0.37792
0.000586875	0.35375	0.000733594	0.47813	0.000551663	0.36512	0.000586875	0.37895
0.000587396	0.35278	0.000734245	0.48052	0.000552152	0.36642	0.000587396	0.37994
0.000587917	0.35195	0.000734766	0.48115	0.000552642	0.36752	0.000587917	0.38037
0.000588438	0.35236	0.000735416	0.48139	0.000553033	0.36851	0.000588333	0.37992
0.000588958	0.35319	0.000736068	0.48127	0.000553523	0.36904	0.000588854	0.3813
0.000589375	0.354	0.000736719	0.48182	0.000554013	0.36733	0.000589375	0.38196
0.000589896	0.35515	0.00073737	0.48265	0.000554502	0.36755	0.000589896	0.38265
0.000590417	0.3546	0.000738021	0.48327	0.000554992	0.36832	0.000590313	0.38314
0.000590938	0.35464	0.000738541	0.48427	0.000555383	0.36958	0.000590833	0.38346
0.000591354	0.35566	0.000739193	0.48522	0.000555873	0.36907	0.000591354	0.38366
0.000591875	0.35584	0.000739844	0.48548	0.000556363	0.3692	0.000591875	0.38407
0.000592396	0.35644	0.000740495	0.48607	0.000556852	0.36762	0.000592396	0.38409
0.000592917	0.35614	0.000741146	0.4868	0.000557342	0.36875	0.000592917	0.38417
0.000593438	0.3563	0.000741666	0.48675	0.000557733	0.37021	0.000593333	0.38514
0.000593854	0.35742	0.000742318	0.48694	0.000558223	0.37133	0.000593854	0.38745
0.000594375	0.3578	0.000742969	0.48742	0.000558713	0.37195	0.000594375	0.38783
0.000594896	0.35831	0.00074362	0.48773	0.000559202	0.37205	0.000594896	0.38785
0.000595417	0.35908	0.000744271	0.48916	0.000559692	0.3723	0.000595417	0.38696
0.000595938	0.3594	0.000744791	0.49034	0.000560083	0.37408	0.000595938	0.38741
0.000596354	0.35908	0.000745443	0.49066	0.000560573	0.3747	0.000596354	0.38818
0.000596875	0.35993	0.000746094	0.49153	0.000561063	0.37432	0.000596875	0.38885
0.000597396	0.36039	0.000746745	0.49187	0.000561552	0.37302	0.000597396	0.38947
0.000597917	0.36108	0.000747396	0.49244	0.000561944	0.37467	0.000597917	0.38992
0.000598333	0.36043	0.000747916	0.49351	0.000562433	0.37509	0.000598438	0.38965
0.000598854	0.36092	0.000748568	0.49449	0.000562923	0.37642	0.000598854	0.38963
0.000599375	0.36219	0.000749219	0.4943	0.000563413	0.37597	0.000599375	0.39067
0.000599896	0.36205	0.00074987	0.49521	0.000563902	0.37562	0.000599896	0.39198
0.000600417	0.36324	0.000750521	0.49523	0.000564392	0.37619	0.000600417	0.39241
0.000600938	0.36316	0.000751041	0.49538	0.000564783	0.37765	0.000600938	0.39342
0.000601354	0.36276	0.000751693	0.49677	0.000565273	0.37885	0.000601354	0.39382
0.000601875	0.36329	0.000752344	0.49748	0.000565763	0.37787	0.000601875	0.3937
0.000602396	0.36326	0.000752995	0.49908	0.000566252	0.3759	0.000602396	0.39366
0.000602917	0.3645	0.000753646	0.49965	0.000566644	0.37717	0.000602917	0.39437
0.000603333	0.36577	0.000754166	0.49981	0.000567133	0.37878	0.000603438	0.39562
0.000603854	0.36549	0.000754818	0.50072	0.000567623	0.37976	0.000603854	0.3954
0.000604375	0.36618	0.000755469	0.5012	0.000568113	0.38034	0.000604375	0.39498
0.000604896	0.36725	0.00075612	0.50276	0.000568602	0.3804	0.000604896	0.39581
0.000605417	0.36701	0.000756771	0.50357	0.000569092	0.38008	0.000605417	0.39743
0.000605833	0.36662	0.000757291	0.50284	0.000569483	0.38056	0.000605938	0.39755
0.000606354	0.36733	0.000757943	0.50307	0.000569973	0.38131	0.000606458	0.39779
0.000606875	0.36822	0.000758594	0.50412	0.000570463	0.38005	0.000606979	0.39807
0.000607396	0.36901	0.000759245	0.50493	0.000570952	0.37891	0.000607396	0.39913
0.000607917	0.36899	0.000759896	0.50545	0.000571442	0.38099	0.000607917	0.39965
0.000608333	0.36905	0.000760548	0.50651	0.000571833	0.38109	0.000608438	0.39975
0.000608854	0.36891	0.000761068	0.50701	0.000572323	0.38344	0.000608854	0.40042
0.000609375	0.36881	0.000761719	0.50663	0.000572813	0.38251	0.000609375	0.40117
0.000609896	0.36978	0.00076237	0.50709	0.000573302	0.38157	0.000609896	0.40143
0.000610313	0.37077	0.000763021	0.50746	0.000573792	0.38208	0.000610417	0.40228
0.000610833	0.37116	0.000763673	0.50898	0.000574282	0.38454	0.000610938	0.40242
0.000611354	0.37181	0.000764193	0.50924	0.000574673	0.38486	0.000611458	0.40255
0.000611875	0.37231	0.000764844	0.51072	0.000575163	0.38277	0.000611979	0.40376
0.000612396	0.37245	0.000765495	0.51082	0.000575652	0.38416	0.000612396	0.40443
0.000612813	0.37351	0.000766146	0.51072	0.000576142	0.3852	0.000612917	0.40469
0.000613333	0.37385	0.000766798	0.51258	0.000576533	0.38587	0.000613438	0.40461
0.000613854	0.37446	0.000767318	0.5129	0.000577023	0.38643	0.000613958	0.40463
0.000614375	0.3746	0.000767969	0.51367	0.000577513	0.3852	0.000614375	0.40655
0.000614896	0.37393	0.00076862	0.51393	0.000578002	0.38571	0.000614896	0.40726
0.000615417	0.37365	0.000769271	0.5142	0.000578492	0.38717	0.000615417	0.40783
0.000615833	0.3744	0.000769923	0.51527	0.000578982	0.38805	0.000615938	0.4075
0.000616354	0.37492	0.000770573	0.51663	0.000579373	0.38982	0.000616458	0.4074
0.000616875	0.37543	0.000771094	0.51677	0.000579863	0.38853	0.000616875	0.40825
0.000617396	0.37672	0.000771745	0.51741	0.000580352	0.38843	0.000617396	0.40884
0.000617917	0.3767	0.000772396	0.51861	0.000580842	0.38894	0.000617917	0.40955
0.000618333	0.3767	0.000773048	0.51853	0.000581332	0.38904	0.000618438	0.41007
0.000618854	0.37792	0.000773698	0.51889	0.000581723	0.3908	0.000618958	0.40977
0.000619375	0.37828	0.000774219	0.51924	0.000582213	0.39074	0.000619375	0.41082
0.000619896	0.37735	0.00077487	0.52035	0.000582702	0.39184	0.000619896	0.41179
0.000620313	0.37784	0.000775521	0.52098	0.000583192	0.39154	0.000620417	0.41206
0.000620833	0.37988	0.000776173	0.52085	0.000583682	0.3916	0.000620938	0.41234
0.000621354	0.38012	0.000776823	0.52197	0.000584073	0.39118	0.000621458	0.41266
0.000621875	0.37998	0.000777344	0.52324	0.000584563	0.39179	0.000621875	0.41309
0.000622396	0.37996	0.000777995	0.52399	0.000585052	0.39312	0.000622396	0.41398
0.000622813	0.38059	0.000778646	0.52371	0.000585542	0.39323	0.000622917	0.41477
0.000623333	0.38008	0.000779298	0.52413	0.000586032	0.39462	0.000623438	0.41445
0.000623854	0.38089	0.000779948	0.5248	0.000586423	0.39358	0.000623958	0.41449
0.000624375	0.38207	0.000780469	0.52498	0.000586913	0.39306	0.000624375	0.41556
0.000624896	0.38387	0.00078112	0.52606	0.000587402	0.39355	0.000624896	0.41639
0.000625417	0.38334	0.000781771	0.52719	0.000587892	0.39315	0.000625417	0.41718
0.000625833	0.38213	0.000782423	0.52798	0.000588382	0.39426	0.000625938	0.41768
0.000626354	0.383	0.000782943	0.52937	0.000588871	0.39558	0.000626354	0.41714
0.000626875	0.38397	0.000783594	0.5294	0.000589263	0.39688	0.000626875	0.41776
0.000627396	0.38391	0.000784245	0.52958	0.000589752	0.39691	0.000627396	0.41934
0.000627917	0.38516	0.000784896	0.53099	0.000590242	0.39653	0.000627917	0.4194
0.000628333	0.38615	0.000785548	0.53166	0.000590732	0.39798	0.000628438	0.41906
0.000628854	0.38589	0.000786198	0.53213	0.000591123	0.39798	0.000628854	0.41914
0.000629375	0.38524	0.000786719	0.53375	0.000591613	0.39864	0.000629375	0.42064
0.000629896	0.38538	0.00078737	0.53431	0.000592102	0.3988	0.000629896	0.42082
0.000630417	0.3863	0.000788021	0.53415	0.000592592	0.39922	0.000630417	0.421
0.000630833	0.38662	0.000788673	0.535	0.000593082	0.39792	0.000630938	0.42242
0.000631354	0.38763	0.000789193	0.53518	0.000593473	0.3984	0.000631354	0.42333
0.000631875	0.38731	0.000789844	0.53601	0.000593963	0.3984	0.000631875	0.42363
0.000632396	0.38755	0.000790495	0.53674	0.000594452	0.39934	0.000632396	0.42513
0.000632813	0.38963	0.000791146	0.53818	0.000594942	0.3995	0.000632917	0.42541
0.000633333	0.38998	0.000791798	0.53759	0.000595432	0.40045	0.000633438	0.42495
0.000633854	0.39008	0.000792318	0.53875	0.000595823	0.40155	0.000633854	0.4256
0.000634375	0.38998	0.000792969	0.53941	0.000596313	0.40152	0.000634375	0.42691
0.000634896	0.39006	0.00079362	0.53974	0.000596802	0.40171	0.000634896	0.42667
0.000635417	0.39103	0.000794271	0.54024	0.000597292	0.40171	0.000635417	0.42635
0.000635833	0.39127	0.000794923	0.54099	0.000597782	0.40267	0.000635833	0.42829
0.000636354	0.392	0.000795443	0.54172	0.000598271	0.40336	0.000636354	0.42865
0.000636875	0.39255	0.000796094	0.54354	0.000598663	0.40278	0.000636875	0.42778
0.000637396	0.39316	0.000796745	0.54332	0.000599152	0.40346	0.000637396	0.42809
0.000637917	0.39206	0.000797396	0.54247	0.000599642	0.40462	0.000637917	0.42894
0.000638333	0.39271	0.000797916	0.54326	0.000600132	0.40397	0.000638333	0.42997
0.000638854	0.39287	0.000798568	0.54421	0.000600523	0.40478	0.000638854	0.4307
0.000639375	0.39326	0.000799219	0.54492	0.000601013	0.40411	0.000639375	0.43254
0.000639896	0.39354	0.00079987	0.54573	0.000601502	0.40466	0.000639896	0.43221
0.000640417	0.39413	0.000800521	0.54664	0.000601992	0.40576	0.000640417	0.4313
0.000640833	0.39457	0.000801041	0.54747	0.000602482	0.40523	0.000640833	0.43238
0.000641354	0.39498	0.000801693	0.54799	0.000602971	0.4065	0.000641354	0.4325
0.000641875	0.39647	0.000802344	0.54872	0.000603363	0.4075	0.000641875	0.43361
0.000642396	0.3966	0.000802995	0.54905	0.000603852	0.40789	0.000642396	0.43507
0.000642917	0.39643	0.000803646	0.55018	0.000604342	0.40912	0.000642813	0.43628
0.000643333	0.39767	0.000804166	0.55111	0.000604832	0.40838	0.000643333	0.43642
0.000643854	0.39822	0.000804818	0.5517	0.000605223	0.40766	0.000643854	0.43596
0.000644375	0.39803	0.000805469	0.55194	0.000605713	0.4076	0.000644375	0.4365
0.000644896	0.39765	0.00080612	0.55251	0.000606202	0.40965	0.000644896	0.43663
0.000645417	0.39795	0.000806771	0.5522	0.000606692	0.40941	0.000645417	0.43598
0.000645833	0.39937	0.000807291	0.55295	0.000607182	0.40955	0.000645833	0.43713
0.000646354	0.39949	0.000807943	0.55439	0.000607573	0.4101	0.000646354	0.43861
0.000646875	0.40008	0.000808594	0.55581	0.000608063	0.41152	0.000646875	0.43901
0.000647396	0.40141	0.000809245	0.55611	0.000608552	0.41117	0.000647396	0.43978
0.000647917	0.40109	0.000809766	0.55639	0.000609042	0.41168	0.000647813	0.4394
0.000648333	0.40155	0.000810416	0.55684	0.000609433	0.41155	0.000648333	0.43932
0.000648854	0.40222	0.000811068	0.55789	0.000609923	0.41219	0.000648854	0.44017
0.000649375	0.40299	0.000811719	0.55801	0.000610413	0.41206	0.000649375	0.44189
0.000649896	0.40321	0.00081237	0.55864	0.000610902	0.41298	0.000649896	0.44122
0.000650313	0.40269	0.000813021	0.55963	0.000611392	0.41237	0.000650313	0.4414
0.000650833	0.40295	0.000813541	0.56111	0.000611882	0.41301	0.000650833	0.44241
0.000651354	0.40342	0.000814193	0.562	0.000612273	0.41469	0.000651354	0.44369
0.000651875	0.40506	0.000814844	0.56182	0.000612763	0.41563	0.000651875	0.44417
0.000652396	0.40558	0.000815495	0.56171	0.000613252	0.41443	0.000652396	0.44413
0.000652917	0.40629	0.000816016	0.56279	0.000613742	0.41494	0.000652813	0.44502
0.000653333	0.40615	0.000816666	0.56437	0.000614232	0.41515	0.000653333	0.44594
0.000653854	0.40578	0.000817318	0.56503	0.000614623	0.4155	0.000653854	0.44587
0.000654375	0.40605	0.000817969	0.56548	0.000615113	0.41757	0.000654375	0.4461
0.000654896	0.40635	0.00081862	0.56501	0.000615602	0.41907	0.000654896	0.44731
0.000655313	0.40684	0.000819141	0.5657	0.000616092	0.41806	0.000655313	0.44751
0.000655833	0.40864	0.000819791	0.56781	0.000616582	0.41715	0.000655833	0.44907
0.000656354	0.40896	0.000820443	0.56825	0.000616973	0.4168	0.000656354	0.44899
0.000656875	0.40846	0.000821094	0.56791	0.000617463	0.41874	0.000656875	0.4495
0.000657396	0.40789	0.000821745	0.56945	0.000617952	0.41797	0.000657396	0.44986
0.000657917	0.4103	0.000822266	0.56949	0.000618442	0.41854	0.000657813	0.44936
0.000658333	0.41092	0.000822916	0.56959	0.000618833	0.4205	0.000658333	0.45014
0.000658854	0.41121	0.000823568	0.57145	0.000619323	0.41877	0.000658854	0.44994
0.000659375	0.41038	0.000824219	0.57212	0.000619813	0.41949	0.000659375	0.45069
0.000659896	0.41026	0.00082487	0.57238	0.000620302	0.42075	0.000659896	0.45148
0.000660417	0.41024	0.000825521	0.57264	0.000620694	0.42098	0.000660313	0.45166
0.000660833	0.41171	0.000826041	0.57347	0.000621183	0.42082	0.000660833	0.45265
0.000661354	0.412	0.000826693	0.5743	0.000621673	0.42152	0.000661354	0.45316
0.000661875	0.41309	0.000827344	0.57432	0.000622163	0.42278	0.000661875	0.45375
0.000662396	0.41418	0.000827995	0.57542	0.000622652	0.42146	0.000662396	0.45359
0.000662917	0.41432	0.000828516	0.57566	0.000623142	0.42123	0.000662917	0.45423
0.000663333	0.41424	0.000829166	0.57667	0.000623533	0.42192	0.000663333	0.45561
0.000663854	0.41447	0.000829818	0.57679	0.000624023	0.4224	0.000663854	0.4564
0.000664375	0.41574	0.000830469	0.57835	0.000624513	0.42424	0.000664375	0.45699
0.000664896	0.41637	0.00083112	0.57918	0.000625002	0.42421	0.000664896	0.45642
0.000665417	0.41653	0.000831641	0.57934	0.000625394	0.42486	0.000665417	0.45781
0.000665938	0.41681	0.000832291	0.57962	0.000625883	0.42512	0.000665833	0.45816
0.000666354	0.41778	0.000832943	0.58096	0.000626373	0.42398	0.000666354	0.45836
0.000666875	0.41696	0.000833594	0.58175	0.000626863	0.42363	0.000666875	0.46
0.000667396	0.41736	0.000834245	0.58256	0.000627352	0.42518	0.000667396	0.4597
0.000667917	0.41732	0.000834766	0.58339	0.000627744	0.42683	0.000667917	0.45945
0.000668438	0.41776	0.000835416	0.58379	0.000628233	0.42736	0.000668333	0.46061
0.000668854	0.41799	0.000836068	0.58442	0.000628723	0.42762	0.000668854	0.46109
0.000669375	0.41896	0.000836719	0.58578	0.000629213	0.42733	0.000669375	0.46184
0.000669896	0.42005	0.00083737	0.58608	0.000629702	0.42875	0.000669896	0.46196
0.000670417	0.42023	0.000838021	0.58541	0.000630094	0.42981	0.000670417	0.46253
0.000670938	0.42078	0.000838673	0.58622	0.000630583	0.42838	0.000670833	0.46449
0.000671354	0.42135	0.000839193	0.58719	0.000631073	0.42845	0.000671354	0.46516
0.000671875	0.42278	0.000839844	0.58707	0.000631563	0.42965	0.000671875	0.46538
0.000672396	0.42359	0.000840495	0.58831	0.000632052	0.43002	0.000672396	0.46589
0.000672917	0.42343	0.000841146	0.58968	0.000632444	0.43018	0.000672917	0.46625
0.000673438	0.42161	0.000841666	0.58946	0.000632933	0.42888	0.000673333	0.46642
0.000673854	0.42276	0.000842318	0.58985	0.000633423	0.42875	0.000673854	0.46627
0.000674375	0.42254	0.000842969	0.59116	0.000633913	0.4312	0.000674375	0.46753
0.000674896	0.4221	0.00084362	0.59242	0.000634402	0.43283	0.000674896	0.46876
0.000675417	0.42343	0.000844271	0.59262	0.000634794	0.43419	0.000675313	0.46893
0.000675938	0.42452	0.000844791	0.59304	0.000635283	0.43363	0.000675833	0.46897
0.000676354	0.42505	0.000845443	0.59375	0.000635773	0.43296	0.000676354	0.46982
0.000676875	0.42463	0.000846094	0.59389	0.000636263	0.43277	0.000676875	0.47036
0.000677396	0.42527	0.000846745	0.59405	0.000636752	0.43406	0.000677396	0.4702
0.000677917	0.42604	0.000847266	0.59644	0.000637144	0.43549	0.000677917	0.47073
0.000678438	0.42562	0.000847916	0.59792	0.000637633	0.43528	0.000678333	0.47154
0.000678958	0.4272	0.000848568	0.59792	0.000638123	0.43502	0.000678854	0.4722
0.000679375	0.42805	0.000849219	0.59843	0.000638613	0.43474	0.000679375	0.47271
0.000679896	0.42798	0.00084987	0.60002	0.000639102	0.43438	0.000679896	0.47368
0.000680417	0.42819	0.000850521	0.59958	0.000639592	0.43506	0.000680417	0.47394
0.000680938	0.42906	0.000851041	0.5999	0.000639983	0.43626	0.000680833	0.4738
0.000681458	0.42881	0.000851693	0.60126	0.000640473	0.43603	0.000681354	0.47396
0.000681875	0.4295	0.000852344	0.60225	0.000640963	0.4359	0.000681875	0.47502
0.000682396	0.43043	0.000852995	0.60189	0.000641452	0.4372	0.000682396	0.47589
0.000682917	0.4309	0.000853646	0.60225	0.000641942	0.43723	0.000682917	0.47653
0.000683438	0.43108	0.000854166	0.60225	0.000642333	0.43784	0.000683333	0.47712
0.000683854	0.43086	0.000854818	0.60397	0.000642823	0.4396	0.000683854	0.47779
0.000684375	0.43138	0.000855469	0.60553	0.000643313	0.44027	0.000684375	0.47769
0.000684896	0.43264	0.00085612	0.60577	0.000643802	0.44046	0.000684896	0.47825
0.000685417	0.43264	0.000856641	0.6065	0.000644292	0.43882	0.000685417	0.47819
0.000685938	0.43258	0.000857291	0.60604	0.000644683	0.44002	0.000685833	0.479
0.000686458	0.43357	0.000857943	0.60753	0.000645173	0.43986	0.000686354	0.48083
0.000686875	0.43345	0.000858594	0.60869	0.000645663	0.43936	0.000686875	0.48024
0.000687396	0.43365	0.000859245	0.60867	0.000646152	0.44082	0.000687396	0.48091
0.000687917	0.43462	0.000859896	0.60854	0.000646642	0.44078	0.000687813	0.48151
0.000688438	0.43574	0.000860416	0.60994	0.000647033	0.44258	0.000688333	0.48115
0.000688958	0.43634	0.000861068	0.61049	0.000647523	0.44267	0.000688854	0.48248
0.000689375	0.43555	0.000861719	0.61049	0.000648013	0.44378	0.000689375	0.48323
0.000689896	0.43515	0.00086237	0.61207	0.000648502	0.44419	0.000689896	0.48317
0.000690417	0.43594	0.000862891	0.61166	0.000648992	0.44474	0.000690417	0.48366
0.000690938	0.43744	0.000863541	0.61324	0.000649383	0.44387	0.000690833	0.48453
0.000691354	0.43742	0.000864193	0.61433	0.000649873	0.44571	0.000691354	0.4852
0.000691875	0.43804	0.000864844	0.61575	0.000650363	0.44539	0.000691875	0.48586
0.000692396	0.43964	0.000865495	0.61563	0.000650852	0.44555	0.000692396	0.48675
0.000692917	0.43948	0.000866146	0.6152	0.000651342	0.44558	0.000692813	0.4853
0.000693438	0.43972	0.000866666	0.6166	0.000651733	0.44552	0.000693333	0.48663
0.000693854	0.44005	0.000867318	0.61749	0.000652223	0.44523	0.000693854	0.48884
0.000694375	0.44063	0.000867969	0.61761	0.000652713	0.44523	0.000694375	0.48888
0.000694896	0.44033	0.00086862	0.61876	0.000653202	0.44746	0.000694896	0.48928
0.000695417	0.44088	0.000869271	0.61947	0.000653594	0.44811	0.000695417	0.48983
0.000695938	0.44177	0.000869791	0.61992	0.000654083	0.44931	0.000695833	0.49072
0.000696354	0.44241	0.000870443	0.62077	0.000654573	0.44944	0.000696354	0.49052
0.000696875	0.44235	0.000871094	0.6217	0.000655063	0.44912	0.000696875	0.49003
0.000697396	0.44312	0.000871745	0.62194	0.000655552	0.44786	0.000697396	0.49076
0.000697917	0.44304	0.000872266	0.62257	0.000656042	0.44872	0.000697917	0.4924
0.000698438	0.44298	0.000872916	0.62308	0.000656433	0.45173	0.000698333	0.49299
0.000698854	0.44379	0.000873568	0.62397	0.000656923	0.45096	0.000698854	0.49309
0.000699375	0.44448	0.000874219	0.62457	0.000657413	0.4504	0.000699375	0.49465
0.000699896	0.44515	0.00087487	0.62583	0.000657902	0.45027	0.000699896	0.49467
0.000700417	0.44549	0.000875521	0.62613	0.000658392	0.44992	0.000700417	0.49473
0.000700833	0.44575	0.000876041	0.62668	0.000658783	0.45226	0.000700833	0.49542
0.000701354	0.44594	0.000876693	0.62718	0.000659273	0.45365	0.000701354	0.49738
0.000701875	0.44573	0.000877344	0.62767	0.000659763	0.45248	0.000701875	0.49722
0.000702396	0.44715	0.000877995	0.62896	0.000660252	0.45232	0.000702396	0.49699
0.000702917	0.44812	0.000878646	0.63105	0.000660742	0.45394	0.000702917	0.49774
0.000703333	0.44816	0.000879166	0.63139	0.000661133	0.45462	0.000703438	0.49851
0.000703854	0.44838	0.000879818	0.6299	0.000661623	0.45394	0.000703854	0.49835
0.000704375	0.44917	0.000880469	0.63095	0.000662113	0.45472	0.000704375	0.49886
0.000704896	0.44944	0.00088112	0.63261	0.000662602	0.45514	0.000704896	0.49993
0.000705417	0.45012	0.000881771	0.63425	0.000662994	0.45578	0.000705417	0.50007
0.000705833	0.45065	0.000882423	0.63465	0.000663483	0.45498	0.000705833	0.50122
0.000706354	0.45114	0.000882943	0.63556	0.000663973	0.45637	0.000706354	0.50268
0.000706875	0.45142	0.000883594	0.63481	0.000664463	0.4576	0.000706875	0.50242
0.000707396	0.45102	0.000884245	0.63467	0.000664952	0.45789	0.000707396	0.50209
0.000707917	0.45099	0.000884896	0.63589	0.000665344	0.45688	0.000707917	0.50232
0.000708333	0.45049	0.000885416	0.63582	0.000665833	0.45795	0.000708438	0.50381
0.000708854	0.45162	0.000886068	0.63639	0.000666323	0.45685	0.000708854	0.50477
0.000709375	0.45272	0.000886719	0.63797	0.000666813	0.45707	0.000709375	0.50568
0.000709896	0.45269	0.00088737	0.6389	0.000667302	0.4588	0.000709896	0.506
0.000710313	0.45397	0.000888021	0.63914	0.000667792	0.45886	0.000710417	0.50572
0.000710833	0.45409	0.000888673	0.64056	0.000668183	0.45909	0.000710833	0.50566
0.000711354	0.4545	0.000889193	0.64149	0.000668673	0.46048	0.000711354	0.50661
0.000711875	0.45533	0.000889844	0.64125	0.000669163	0.46106	0.000711875	0.50742
0.000712396	0.4546	0.000890495	0.64194	0.000669652	0.4608	0.000712396	0.50758
0.000712917	0.45498	0.000891146	0.64269	0.000670044	0.46174	0.000712917	0.50902
0.000713333	0.4562	0.000891798	0.64428	0.000670533	0.46275	0.000713438	0.50928
0.000713854	0.45652	0.000892448	0.64457	0.000671023	0.46181	0.000713958	0.51049
0.000714375	0.4569	0.000892969	0.64459	0.000671513	0.46298	0.000714375	0.51175
0.000714896	0.45808	0.00089362	0.64532	0.000672002	0.46446	0.000714896	0.511
0.000715313	0.45848	0.000894271	0.64584	0.000672492	0.46258	0.000715417	0.51169
0.000715833	0.45866	0.000894923	0.64653	0.000672883	0.46355	0.000715938	0.51185
0.000716354	0.45982	0.000895573	0.64663	0.000673373	0.46381	0.000716458	0.51221
0.000716875	0.45947	0.000896094	0.64815	0.000673863	0.46469	0.000716875	0.51274
0.000717396	0.45895	0.000896745	0.64959	0.000674352	0.4656	0.000717396	0.51371
0.000717813	0.46089	0.000897396	0.6492	0.000674842	0.46536	0.000717917	0.51448
0.000718333	0.4615	0.000898048	0.65094	0.000675233	0.46421	0.000718438	0.51436
0.000718854	0.46057	0.000898568	0.65228	0.000675723	0.46466	0.000718854	0.51493
0.000719375	0.46146	0.000899219	0.65258	0.000676213	0.4655	0.000719375	0.51592
0.000719896	0.46239	0.00089987	0.65303	0.000676702	0.4669	0.000719896	0.51551
0.000720313	0.46223	0.000900521	0.6525	0.000677192	0.46802	0.000720417	0.51547
0.000720833	0.46227	0.000901173	0.65286	0.000677682	0.46829	0.000720938	0.5164
0.000721354	0.46334	0.000901823	0.65345	0.000678073	0.46944	0.000721458	0.51748
0.000721875	0.46413	0.000902344	0.65499	0.000678563	0.46962	0.000721875	0.51887
0.000722396	0.46502	0.000902995	0.65635	0.000679052	0.46883	0.000722396	0.52015
0.000722813	0.46486	0.000903646	0.65675	0.000679542	0.46896	0.000722917	0.5198
0.000723333	0.46506	0.000904298	0.65746	0.000680032	0.47091	0.000723438	0.51885
0.000723854	0.46593	0.000904948	0.65888	0.000680423	0.47162	0.000723854	0.5199
0.000724375	0.46557	0.000905469	0.65906	0.000680913	0.47064	0.000724375	0.52199
0.000724896	0.46502	0.00090612	0.65936	0.000681402	0.47178	0.000724896	0.52197
0.000725313	0.46589	0.000906771	0.66027	0.000681892	0.47216	0.000725417	0.52251
0.000725833	0.46631	0.000907423	0.66118	0.000682382	0.47266	0.000725938	0.52312
0.000726354	0.46725	0.000908073	0.66102	0.000682773	0.47482	0.000726354	0.52318
0.000726875	0.46753	0.000908594	0.66043	0.000683263	0.47376	0.000726875	0.52332
0.000727396	0.46775	0.000909245	0.6626	0.000683752	0.4713	0.000727396	0.52375
0.000727917	0.46767	0.000909896	0.66331	0.000684242	0.47307	0.000727917	0.52508
0.000728333	0.46852	0.000910548	0.66325	0.000684732	0.47326	0.000728438	0.52602
0.000728854	0.46801	0.000911198	0.66491	0.000685221	0.47478	0.000728854	0.52687
0.000729375	0.46878	0.000911719	0.66559	0.000685613	0.47488	0.000729375	0.52719
0.000729896	0.47028	0.00091237	0.666	0.000686102	0.47418	0.000729896	0.52721
0.000730417	0.47131	0.000913021	0.66727	0.000686592	0.47491	0.000730417	0.528
0.000730833	0.47129	0.000913673	0.66703	0.000687082	0.47395	0.000730938	0.52911
0.000731354	0.47125	0.000914323	0.66774	0.000687473	0.47557	0.000731354	0.52909
0.000731875	0.47263	0.000914844	0.66855	0.000687963	0.47674	0.000731875	0.52867
0.000732396	0.47182	0.000915495	0.6682	0.000688452	0.47645	0.000732396	0.53031
0.000732917	0.47162	0.000916146	0.66974	0.000688942	0.47757	0.000732917	0.53107
0.000733333	0.47259	0.000916798	0.67092	0.000689432	0.47926	0.000733333	0.5318
0.000733854	0.47263	0.000917448	0.67158	0.000689921	0.47747	0.000733854	0.53249
0.000734375	0.47245	0.000917969	0.67237	0.000690313	0.47778	0.000734375	0.5335
0.000734896	0.4736	0.00091862	0.6731	0.000690802	0.4805	0.000734896	0.53342
0.000735417	0.47453	0.000919271	0.67432	0.000691292	0.48056	0.000735417	0.53425
0.000735833	0.47411	0.000919923	0.67486	0.000691782	0.4811	0.000735833	0.53417
0.000736354	0.47494	0.000920573	0.67525	0.000692271	0.48218	0.000736354	0.53425
0.000736875	0.47528	0.000921094	0.67616	0.000692663	0.48266	0.000736875	0.53579
0.000737396	0.47528	0.000921745	0.6763	0.000693152	0.48221	0.000737396	0.53577
0.000737917	0.47548	0.000922396	0.67776	0.000693642	0.48149	0.000737917	0.53615
0.000738333	0.47625	0.000923048	0.67897	0.000694132	0.48331	0.000738438	0.53692
0.000738854	0.47783	0.000923568	0.67863	0.000694621	0.48354	0.000738854	0.53862
0.000739375	0.47763	0.000924219	0.67927	0.000695013	0.48322	0.000739375	0.53834
0.000739896	0.4772	0.00092487	0.67907	0.000695502	0.48288	0.000739896	0.5381
0.000740417	0.47823	0.000925521	0.68075	0.000695992	0.48366	0.000740417	0.53875
0.000740833	0.47854	0.000926173	0.68091	0.000696482	0.48557	0.000740938	0.53951
0.000741354	0.47941	0.000926693	0.68134	0.000696971	0.486	0.000741354	0.54055
0.000741875	0.47985	0.000927344	0.68267	0.000697363	0.48496	0.000741875	0.54121
0.000742396	0.47995	0.000927995	0.68272	0.000697852	0.48493	0.000742396	0.54194
0.000742917	0.48113	0.000928646	0.68468	0.000698342	0.48512	0.000742917	0.54128
0.000743333	0.48184	0.000929298	0.68618	0.000698832	0.48718	0.000743333	0.54217
0.000743854	0.48246	0.000929818	0.68581	0.000699321	0.48723	0.000743854	0.54243
0.000744375	0.48259	0.000930469	0.68601	0.000699713	0.4861	0.000744375	0.54312
0.000744896	0.48246	0.00093112	0.68666	0.000700202	0.48594	0.000744896	0.54364
0.000745417	0.4819	0.000931771	0.6869	0.000700692	0.48758	0.000745417	0.54384
0.000745833	0.4835	0.000932423	0.68725	0.000701182	0.488	0.000745833	0.5455
0.000746354	0.48291	0.000932943	0.68856	0.000701671	0.48806	0.000746354	0.5466
0.000746875	0.48344	0.000933594	0.68923	0.000702063	0.48838	0.000746875	0.54585
0.000747396	0.48425	0.000934245	0.69045	0.000702552	0.49008	0.000747396	0.54605
0.000747917	0.48501	0.000934896	0.69113	0.000703042	0.48949	0.000747813	0.54714
0.000748333	0.48556	0.000935548	0.6916	0.000703532	0.48878	0.000748333	0.54779
0.000748854	0.48584	0.000936068	0.69215	0.000703923	0.49069	0.000748854	0.5485
0.000749375	0.48601	0.000936719	0.693	0.000704413	0.49141	0.000749375	0.54941
0.000749896	0.4874	0.00093737	0.69413	0.000704902	0.49069	0.000749896	0.5489
0.000750417	0.48823	0.000938021	0.69544	0.000705392	0.49218	0.000750313	0.55038
0.000750833	0.48872	0.000938673	0.69579	0.000705882	0.49386	0.000750833	0.55137
0.000751354	0.48809	0.000939193	0.69638	0.000706371	0.49429	0.000751354	0.55099
0.000751875	0.48829	0.000939844	0.69797	0.000706763	0.49322	0.000751875	0.55131
0.000752396	0.48884	0.000940495	0.69897	0.000707252	0.49144	0.000752396	0.55299
0.000752917	0.49022	0.000941146	0.69911	0.000707742	0.4917	0.000752917	0.55289
0.000753333	0.49113	0.000941666	0.69838	0.000708232	0.49426	0.000753333	0.55334
0.000753854	0.49088	0.000942318	0.69903	0.000708721	0.49438	0.000753854	0.55326
0.000754375	0.49129	0.000942969	0.69982	0.000709113	0.49528	0.000754375	0.55374
0.000754896	0.49159	0.00094362	0.70069	0.000709602	0.49603	0.000754896	0.55457
0.000755313	0.49275	0.000944271	0.70178	0.000710092	0.496	0.000755417	0.55568
0.000755833	0.49254	0.000944791	0.70251	0.000710582	0.49803	0.000755833	0.55625
0.000756354	0.49341	0.000945443	0.70322	0.000710973	0.49939	0.000756354	0.5568
0.000756875	0.49289	0.000946094	0.70421	0.000711463	0.49752	0.000756875	0.55783
0.000757396	0.49289	0.000946745	0.70447	0.000711952	0.4971	0.000757396	0.5584
0.000757917	0.49449	0.000947266	0.7055	0.000712442	0.4971	0.000757917	0.55813
0.000758333	0.49412	0.000947916	0.70702	0.000712932	0.49806	0.000758333	0.55868
0.000758854	0.49453	0.000948568	0.70573	0.000713323	0.4995	0.000758854	0.55908
0.000759375	0.49469	0.000949219	0.70625	0.000713813	0.49898	0.000759375	0.55999
0.000759896	0.49552	0.00094987	0.70712	0.000714302	0.49891	0.000759896	0.55967
0.000760313	0.49708	0.000950391	0.70777	0.000714792	0.49933	0.000760417	0.56062
0.000760833	0.49651	0.000951041	0.70878	0.000715282	0.49998	0.000760938	0.562
0.000761354	0.49689	0.000951693	0.70943	0.000715673	0.50141	0.000761354	0.56364
0.000761875	0.49784	0.000952344	0.70989	0.000716163	0.50179	0.000761875	0.56457
0.000762396	0.49801	0.000952995	0.7107	0.000716652	0.50122	0.000762396	0.56455
0.000762813	0.49809	0.000953646	0.71119	0.000717142	0.5003	0.000762917	0.56443
0.000763333	0.49841	0.000954166	0.71176	0.000717533	0.50037	0.000763438	0.56457
0.000763854	0.49878	0.000954818	0.71321	0.000718023	0.5016	0.000763854	0.56433
0.000764375	0.49993	0.000955469	0.71319	0.000718513	0.50325	0.000764375	0.56443
0.000764896	0.49989	0.00095599	0.71388	0.000719002	0.50251	0.000764896	0.56617
0.000765417	0.50042	0.000956771	0.71457	0.000719492	0.50261	0.000765417	0.56688
0.000765833	0.5009	0.000957291	0.71453	0.000719883	0.50186	0.000765833	0.56685
0.000766354	0.50151	0.000957943	0.71576	0.000720373	0.50306	0.000766354	0.56702
0.000766875	0.50224	0.000958594	0.71722	0.000720863	0.5052	0.000766875	0.56809
0.000767396	0.50331	0.000959245	0.71845	0.000721352	0.5061	0.000767396	0.56864
0.000767917	0.50349	0.000959766	0.71868	0.000721842	0.50536	0.000767813	0.56918
0.000768438	0.50341	0.000960416	0.71993	0.000722233	0.50467	0.000768333	0.57005
0.000768854	0.50361	0.000961068	0.71979	0.000722723	0.50498	0.000768854	0.57098
0.000769375	0.50414	0.000961719	0.72117	0.000723213	0.50619	0.000769375	0.57196
0.000769896	0.50511	0.00096237	0.72248	0.000723702	0.50634	0.000769896	0.57246
0.000770417	0.50659	0.000962891	0.72303	0.000724192	0.50766	0.000770417	0.57323
0.000770938	0.50695	0.000963673	0.72301	0.000724583	0.50786	0.000770938	0.57274
0.000771354	0.50643	0.000964193	0.72424	0.000725073	0.50749	0.000771354	0.57301
0.000771875	0.50667	0.000964844	0.72449	0.000725563	0.50749	0.000771875	0.57394
0.000772396	0.50681	0.000965495	0.72473	0.000726052	0.50918	0.000772396	0.57511
0.000772917	0.50794	0.000966146	0.72499	0.000726444	0.51138	0.000772917	0.57574
0.000773333	0.50705	0.000966666	0.7258	0.000726933	0.5103	0.000773438	0.5773
0.000773854	0.50691	0.000967318	0.72665	0.000727423	0.50878	0.000773854	0.57744
0.000774375	0.50738	0.000967969	0.72752	0.000727913	0.50979	0.000774375	0.5775
0.000774896	0.50823	0.00096862	0.72827	0.000728402	0.51181	0.000774896	0.57714
0.000775417	0.51039	0.000969141	0.7294	0.000728794	0.51245	0.000775417	0.57795
0.000775938	0.51051	0.000969923	0.72991	0.000729283	0.51147	0.000775833	0.57928
0.000776354	0.50989	0.000970443	0.7311	0.000729773	0.51131	0.000776354	0.57989
0.000776875	0.51001	0.000971094	0.7309	0.000730263	0.51178	0.000776875	0.58086
0.000777396	0.51157	0.000971745	0.73171	0.000730752	0.51482	0.000777396	0.58124
0.000777917	0.51238	0.000972396	0.7326	0.000731144	0.51482	0.000777917	0.58185
0.000778438	0.51155	0.000973048	0.73361	0.000731633	0.51478	0.000778438	0.58179
0.000778854	0.51233	0.000973568	0.73426	0.000732123	0.51422	0.000778854	0.58307
0.000779375	0.513	0.000974219	0.73549	0.000732613	0.51498	0.000779375	0.58353
0.000779896	0.51399	0.00097487	0.73655	0.000733102	0.51562	0.000779896	0.5844
0.000780417	0.51464	0.000975521	0.73752	0.000733592	0.51517	0.000780417	0.58404
0.000780938	0.51395	0.000976041	0.73715	0.000733983	0.51602	0.000780833	0.58349
0.000781458	0.51503	0.000976693	0.73772	0.000734473	0.51843	0.000781354	0.58634
0.000781875	0.51557	0.000977344	0.73861	0.000734963	0.51621	0.000781875	0.58705
0.000782396	0.51683	0.000977995	0.73896	0.000735452	0.5163	0.000782396	0.58727
0.000782917	0.51697	0.000978516	0.7389	0.000735942	0.51789	0.000782917	0.58786
0.000783438	0.5175	0.000979166	0.7406	0.000736333	0.51795	0.000783333	0.58774
0.000783854	0.51683	0.000979818	0.74078	0.000736823	0.51821	0.000783854	0.58825
0.000784375	0.51705	0.000980469	0.74151	0.000737313	0.51954	0.000784375	0.58893
0.000784896	0.51843	0.00098112	0.74343	0.000737802	0.51934	0.000784896	0.59033
0.000785417	0.51798	0.000981771	0.74325	0.000738292	0.51957	0.000785417	0.59005
0.000785938	0.51879	0.000982291	0.74353	0.000738683	0.51986	0.000785833	0.59144
0.000786458	0.51992	0.000982943	0.74418	0.000739173	0.52083	0.000786354	0.59104
0.000786979	0.52009	0.000983594	0.74517	0.000739663	0.52029	0.000786875	0.5915
0.000787396	0.52077	0.000984245	0.74574	0.000740152	0.52165	0.000787396	0.59213
0.000787917	0.52179	0.000984766	0.7462	0.000740544	0.52174	0.000787917	0.59276
0.000788438	0.52114	0.000985416	0.74691	0.000741033	0.52235	0.000788438	0.59335
0.000788958	0.52122	0.000986068	0.74822	0.000741523	0.52288	0.000788854	0.59385
0.000789375	0.52144	0.000986719	0.74879	0.000742013	0.52197	0.000789375	0.59499
0.000789896	0.52187	0.00098737	0.74912	0.000742502	0.52301	0.000789896	0.59626
0.000790417	0.52268	0.000988021	0.75035	0.000742992	0.52371	0.000790417	0.59673
0.000790938	0.52432	0.000988541	0.75215	0.000743482	0.52317	0.000790833	0.59695
0.000791458	0.52506	0.000989193	0.75217	0.000743873	0.52437	0.000791354	0.59636
0.000791875	0.52593	0.000989844	0.75282	0.000744363	0.5255	0.000791875	0.59725
0.000792396	0.52602	0.000990495	0.75349	0.000744852	0.52523	0.000792396	0.59832
0.000792917	0.52717	0.000991016	0.75444	0.000745342	0.52576	0.000792813	0.59782
0.000793438	0.52711	0.000991666	0.7561	0.000745832	0.5275	0.000793333	0.59865
0.000793854	0.52751	0.000992318	0.75654	0.000746223	0.52786	0.000793854	0.60013
0.000794375	0.52711	0.000992969	0.75577	0.000746713	0.52779	0.000794375	0.60081
0.000794896	0.5278	0.00099362	0.75618	0.000747202	0.52696	0.000794896	0.60181
0.000795417	0.52816	0.000994141	0.75701	0.000747692	0.52693	0.000795313	0.60233
0.000795938	0.52925	0.000994791	0.75778	0.000748182	0.52805	0.000795833	0.60158
0.000796458	0.5296	0.000995443	0.75778	0.000748573	0.53003	0.000796354	0.6016
0.000796875	0.52937	0.000996094	0.7585	0.000749063	0.52874	0.000796875	0.60334
0.000797396	0.5298	0.000996615	0.75984	0.000749552	0.53085	0.000797396	0.60458
0.000797917	0.53105	0.000997396	0.76108	0.000750042	0.53168	0.000797917	0.6049
0.000798438	0.53138	0.000998048	0.76239	0.000750532	0.53114	0.000798333	0.60559
0.000798958	0.53142	0.000998568	0.76316	0.000750923	0.53	0.000798854	0.60608
0.000799479	0.53233	0.000999219	0.76437	0.000751413	0.5313	0.000799375	0.60559
0.000799896	0.5316	0.00099987	0.76419	0.000751902	0.53294	0.000799896	0.60539
0.000800417	0.53217	0.001	0.76391	0.000752392	0.53243	0.000800417	0.60618
0.000800938	0.53385	0.001	0.76431	0.000752783	0.53187	0.000800833	0.60684
0.000801458	0.53415	0.001	0.76506	0.000753273	0.53187	0.000801354	0.60644
0.000801875	0.53399	0.001	0.76571	0.000753763	0.53366	0.000801875	0.6083
0.000802396	0.53474	0.001	0.76618	0.000754252	0.53528	0.000802396	0.60986
0.000802917	0.5351	0.001	0.76814	0.000754742	0.53493	0.000802917	0.60976
0.000803333	0.53601	0.001	0.76911	0.000755133	0.53589	0.000803333	0.61095
0.000803854	0.53636	0.001	0.76962	0.000755623	0.53632	0.000803854	0.61237
0.000804375	0.53613	0.00101	0.77049	0.000756113	0.53715	0.000804375	0.61241
0.000804896	0.53652	0.00101	0.77045	0.000756602	0.53638	0.000804896	0.61237
0.000805417	0.53747	0.00101	0.77111	0.000756994	0.53566	0.000805417	0.61273
0.000805938	0.53686	0.00101	0.77295	0.000757483	0.53618	0.000805833	0.6134
0.000806458	0.53751	0.00101	0.773	0.000757973	0.53845	0.000806354	0.61413
0.000806875	0.53953	0.00101	0.77387	0.000758463	0.53608	0.000806875	0.61547
0.000807396	0.53986	0.00101	0.77518	0.000758952	0.53654	0.000807396	0.61508
0.000807917	0.53982	0.00101	0.7751	0.000759344	0.53933	0.000807917	0.61628
0.000808333	0.54057	0.00101	0.77581	0.000759833	0.54022	0.000808438	0.61773
0.000808854	0.54071	0.00101	0.77692	0.000760323	0.53784	0.000808854	0.61686
0.000809375	0.54119	0.00101	0.77684	0.000760813	0.53923	0.000809375	0.61723
0.000809896	0.54144	0.00101	0.77818	0.000761302	0.54037	0.000809896	0.61848
0.000810417	0.54178	0.00101	0.77963	0.000761694	0.54029	0.000810417	0.61927
0.000810833	0.542	0.00101	0.78042	0.000762183	0.54104	0.000810833	0.62022
0.000811354	0.54308	0.00101	0.77977	0.000762673	0.54133	0.000811354	0.62014
0.000811875	0.5437	0.00101	0.78034	0.000763163	0.54205	0.000811875	0.62024
0.000812396	0.54494	0.00102	0.782	0.000763652	0.54382	0.000812396	0.62206
0.000812917	0.54546	0.00102	0.78313	0.000764142	0.54243	0.000812917	0.62332
0.000813333	0.5451	0.00102	0.7832	0.000764533	0.54234	0.000813438	0.62419
0.000813854	0.54603	0.00102	0.78473	0.000765023	0.54418	0.000813958	0.62326
0.000814375	0.54536	0.00102	0.7852	0.000765513	0.5448	0.000814375	0.62295
0.000814896	0.54561	0.00102	0.78532	0.000766002	0.54458	0.000814896	0.62498
0.000815417	0.54617	0.00102	0.78651	0.000766394	0.5449	0.000815417	0.62548
0.000815833	0.5468	0.00102	0.7869	0.000766883	0.54587	0.000815938	0.62672
0.000816354	0.54814	0.00102	0.78708	0.000767373	0.54534	0.000816458	0.62702
0.000816875	0.54856	0.00102	0.78878	0.000767863	0.5455	0.000816875	0.62643
0.000817396	0.54862	0.00102	0.78969	0.000768352	0.54538	0.000817396	0.62702
0.000817917	0.54943	0.00102	0.78981	0.000768842	0.54534	0.000817917	0.62777
0.000818438	0.55095	0.00102	0.79155	0.000769233	0.54683	0.000818438	0.62765
0.000818854	0.55054	0.00102	0.79204	0.000769723	0.54723	0.000818854	0.6284
0.000819375	0.55135	0.00102	0.79111	0.000770213	0.54819	0.000819375	0.62963
0.000819896	0.55222	0.00102	0.79285	0.000770702	0.54974	0.000819896	0.6303
0.000820313	0.55214	0.00103	0.79327	0.000771192	0.54952	0.000820417	0.63153
0.000820833	0.55251	0.00103	0.79388	0.000771583	0.54971	0.000820938	0.63056
0.000821354	0.55321	0.00103	0.79615	0.000772073	0.5505	0.000821354	0.63111
0.000821875	0.55374	0.00103	0.79542	0.000772563	0.55053	0.000821875	0.63374
0.000822396	0.55514	0.00103	0.7952	0.000773052	0.55075	0.000822396	0.63461
0.000822917	0.55485	0.00103	0.79643	0.000773542	0.54904	0.000822917	0.63536
0.000823333	0.55447	0.00103	0.79851	0.000773933	0.5504	0.000823438	0.63453
0.000823854	0.55469	0.00103	0.79849	0.000774423	0.55134	0.000823854	0.63489
0.000824375	0.55579	0.00103	0.79918	0.000774913	0.55274	0.000824375	0.63619
0.000824896	0.5573	0.00103	0.80092	0.000775402	0.55515	0.000824896	0.63706
0.000825313	0.55757	0.00103	0.80214	0.000775794	0.55344	0.000825417	0.63674
0.000825833	0.5568	0.00103	0.80234	0.000776283	0.55237	0.000825938	0.63663
0.000826354	0.55676	0.00103	0.80289	0.000776773	0.55413	0.000826354	0.63702
0.000826875	0.55789	0.00103	0.80305	0.000777263	0.554	0.000826875	0.63775
0.000827396	0.55904	0.00103	0.80396	0.000777752	0.55426	0.000827396	0.63918
0.000827917	0.55997	0.00103	0.80361	0.000778242	0.55648	0.000827917	0.63963
0.000828438	0.56076	0.00104	0.80529	0.000778732	0.55474	0.000828438	0.64101
0.000828854	0.56113	0.00104	0.80604	0.000779123	0.55578	0.000828854	0.64182
0.000829375	0.56178	0.00104	0.80643	0.000779613	0.55632	0.000829375	0.64271
0.000829896	0.56184	0.00104	0.80701	0.000780102	0.5571	0.000829896	0.64349
0.000830417	0.56271	0.00104	0.80738	0.000780592	0.55736	0.000830417	0.6439
0.000830833	0.5622	0.00104	0.80793	0.000780983	0.55736	0.000830938	0.64382
0.000831354	0.56333	0.00104	0.80995	0.000781473	0.55749	0.000831354	0.64345
0.000831875	0.56481	0.00104	0.81092	0.000781963	0.55758	0.000831875	0.64418
0.000832396	0.56493	0.00104	0.81149	0.000782452	0.55814	0.000832396	0.64515
0.000832813	0.56627	0.00104	0.8124	0.000782942	0.55933	0.000832917	0.64627
0.000833333	0.56651	0.00104	0.81288	0.000783432	0.55904	0.000833438	0.64746
0.000833854	0.56653	0.00104	0.81309	0.000783921	0.56096	0.000833854	0.64777
0.000834375	0.56592	0.00104	0.81418	0.000784313	0.56046	0.000834375	0.64805
0.000834896	0.56657	0.00104	0.814	0.000784802	0.5605	0.000834896	0.64805
0.000835417	0.56704	0.00104	0.81475	0.000785292	0.56002	0.000835417	0.64938
0.000835833	0.56762	0.00104	0.81636	0.000785782	0.56072	0.000835938	0.64961
0.000836354	0.56898	0.00105	0.81717	0.000786173	0.56208	0.000836354	0.64995
0.000836875	0.56898	0.00105	0.81772	0.000786663	0.56378	0.000836875	0.65052
0.000837396	0.56969	0.00105	0.81815	0.000787152	0.56258	0.000837396	0.65119
0.000837917	0.5691	0.00105	0.81873	0.000787642	0.56195	0.000837917	0.65254
0.000838333	0.56965	0.00105	0.81962	0.000788132	0.56208	0.000838438	0.65347
0.000838854	0.57005	0.00105	0.82116	0.000788523	0.56306	0.000838854	0.65376
0.000839375	0.57052	0.00105	0.82134	0.000789013	0.56435	0.000839375	0.65351
0.000839896	0.57129	0.00105	0.82258	0.000789502	0.56451	0.000839896	0.65392
0.000840417	0.57147	0.00105	0.82363	0.000789992	0.56656	0.000840417	0.65463
0.000840833	0.57289	0.00105	0.82367	0.000790482	0.56613	0.000840938	0.65507
0.000841354	0.5723	0.00105	0.82365	0.000790971	0.56507	0.000841354	0.65511
0.000841875	0.57337	0.00105	0.82446	0.000791363	0.56619	0.000841875	0.65564
0.000842396	0.57465	0.00105	0.82501	0.000791852	0.56678	0.000842396	0.65744
0.000842813	0.5755	0.00105	0.82563	0.000792342	0.56802	0.000842917	0.65794
0.000843333	0.5755	0.00105	0.82628	0.000792832	0.56758	0.000843438	0.65831
0.000843854	0.57537	0.00105	0.82737	0.000793321	0.56846	0.000843854	0.65817
0.000844375	0.57592	0.00106	0.82837	0.000793713	0.56869	0.000844375	0.65898
0.000844896	0.57766	0.00106	0.82875	0.000794202	0.56979	0.000844896	0.65964
0.000845417	0.57809	0.00106	0.82992	0.000794692	0.57061	0.000845417	0.66181
0.000845833	0.57875	0.00106	0.83023	0.000795182	0.57106	0.000845833	0.66205
0.000846354	0.57869	0.00106	0.83023	0.000795573	0.5719	0.000846354	0.6611
0.000846875	0.57778	0.00106	0.8314	0.000796063	0.57254	0.000846875	0.66181
0.000847396	0.57795	0.00106	0.83243	0.000796552	0.57277	0.000847396	0.66284
0.000847917	0.5794	0.00106	0.83365	0.000797042	0.57302	0.000847917	0.6645
0.000848333	0.58098	0.00106	0.83407	0.000797532	0.57258	0.000848438	0.66426
0.000848854	0.58118	0.00106	0.83421	0.000797923	0.57336	0.000848854	0.66509
0.000849375	0.58145	0.00106	0.83559	0.000798413	0.57571	0.000849375	0.66586
0.000849896	0.58226	0.00106	0.83567	0.000798902	0.5751	0.000849896	0.6664
0.000850313	0.58266	0.00106	0.83725	0.000799392	0.57459	0.000850313	0.66731
0.000850833	0.58278	0.00106	0.83824	0.000799882	0.57307	0.000850833	0.66827
0.000851354	0.58367	0.00106	0.83854	0.000800273	0.57453	0.000851354	0.66827
0.000851875	0.58388	0.00106	0.83792	0.000800763	0.57558	0.000851875	0.66881
0.000852396	0.58491	0.00107	0.83944	0.000801252	0.5752	0.000852396	0.6696
0.000852813	0.58446	0.00107	0.84071	0.000801742	0.57643	0.000852917	0.6709
0.000853333	0.58602	0.00107	0.84109	0.000802232	0.57498	0.000853333	0.67169
0.000853854	0.58632	0.00107	0.84235	0.000802623	0.5771	0.000853854	0.67171
0.000854375	0.5862	0.00107	0.84362	0.000803113	0.57662	0.000854375	0.67177
0.000854896	0.58742	0.00107	0.84364	0.000803602	0.57498	0.000854896	0.67274
0.000855417	0.58711	0.00107	0.84344	0.000804092	0.57874	0.000855313	0.67268
0.000855833	0.58833	0.00107	0.84476	0.000804483	0.5799	0.000855833	0.67221
0.000856354	0.58893	0.00107	0.84613	0.000804973	0.57931	0.000856354	0.67233
0.000856875	0.58926	0.00107	0.84692	0.000805463	0.57789	0.000856875	0.67387
0.000857396	0.59059	0.00107	0.84791	0.000805952	0.57718	0.000857396	0.67507
0.000857813	0.59051	0.00107	0.84891	0.000806442	0.57918	0.000857813	0.67638
0.000858333	0.58972	0.00107	0.84974	0.000806833	0.58048	0.000858333	0.67749
0.000858854	0.59102	0.00107	0.85018	0.000807323	0.5813	0.000858854	0.67656
0.000859375	0.59148	0.00107	0.85127	0.000807813	0.58229	0.000859375	0.67636
0.000859896	0.59203	0.00107	0.85182	0.000808302	0.58278	0.000859896	0.67751
0.000860313	0.59171	0.00108	0.85164	0.000808792	0.58162	0.000860417	0.67786
0.000860833	0.59349	0.00108	0.85289	0.000809183	0.58365	0.000860833	0.67891
0.000861354	0.59389	0.00108	0.85328	0.000809673	0.5839	0.000861354	0.67984
0.000861875	0.59367	0.00108	0.85316	0.000810163	0.58352	0.000861875	0.68019
0.000862396	0.59454	0.00108	0.85388	0.000810652	0.58387	0.000862396	0.68055
0.000862813	0.59511	0.00108	0.85611	0.000811142	0.58443	0.000862917	0.68251
0.000863333	0.59579	0.00108	0.85654	0.000811632	0.58514	0.000863333	0.68306
0.000863854	0.59575	0.00108	0.85716	0.000812023	0.58398	0.000863854	0.68357
0.000864375	0.59614	0.00108	0.85716	0.000812513	0.58437	0.000864375	0.68413
0.000864896	0.59717	0.00108	0.85755	0.000813002	0.58478	0.000864896	0.68401
0.000865313	0.59701	0.00108	0.8585	0.000813492	0.58637	0.000865313	0.68385
0.000865833	0.59796	0.00108	0.85983	0.000813982	0.58706	0.000865833	0.68452
0.000866354	0.59855	0.00108	0.86024	0.000814373	0.58722	0.000866354	0.68636
0.000866875	0.59934	0.00108	0.86123	0.000814863	0.58861	0.000866875	0.68749
0.000867396	0.5995	0.00108	0.86291	0.000815352	0.58864	0.000867396	0.68824
0.000867917	0.60025	0.00108	0.86328	0.000815744	0.59042	0.000867917	0.6883
0.000868333	0.60128	0.00109	0.86392	0.000816233	0.58928	0.000868333	0.68891
0.000868854	0.60164	0.00109	0.86413	0.000816723	0.5901	0.000868854	0.68832
0.000869375	0.60152	0.00109	0.86465	0.000817213	0.58984	0.000869375	0.68964
0.000869896	0.60348	0.00109	0.86576	0.000817702	0.59155	0.000869896	0.69109
0.000870313	0.60379	0.00109	0.86655	0.000818192	0.59349	0.000870417	0.6919
0.000870833	0.6046	0.00109	0.86718	0.000818583	0.59326	0.000870833	0.69194
0.000871354	0.60504	0.00109	0.86811	0.000819073	0.59275	0.000871354	0.69261
0.000871875	0.6046	0.00109	0.86979	0.000819563	0.59317	0.000871875	0.69366
0.000872396	0.60407	0.00109	0.87028	0.000820052	0.59326	0.000872396	0.69439
0.000872917	0.60484	0.00109	0.87062	0.000820444	0.59336	0.000872917	0.69381
0.000873438	0.6061	0.00109	0.87072	0.000820933	0.59307	0.000873333	0.69395
0.000873854	0.60658	0.00109	0.87184	0.000821423	0.59379	0.000873854	0.69522
0.000874375	0.60749	0.00109	0.8721	0.000821913	0.59482	0.000874375	0.69518
0.000874896	0.60838	0.00109	0.87281	0.000822402	0.59469	0.000874896	0.69583
0.000875313	0.60861	0.00109	0.87588	0.000822794	0.59506	0.000875417	0.69658
0.000875833	0.60909	0.00109	0.87528	0.000823283	0.59531	0.000875938	0.69716
0.000876354	0.60976	0.0011	0.87477	0.000823773	0.59472	0.000876354	0.69856
0.000876875	0.60897	0.0011	0.87564	0.000824263	0.59538	0.000876875	0.69959
0.000877396	0.6096	0.0011	0.87698	0.000824752	0.59677	0.000877396	0.69953
0.000877917	0.61029	0.0011	0.87732	0.000825144	0.59816	0.000877813	0.69971
0.000878333	0.61192	0.0011	0.87817	0.000825633	0.59949	0.000878333	0.69986
0.000878854	0.61288	0.0011	0.87926	0.000826123	0.59978	0.000878854	0.70111
0.000879375	0.61227	0.0011	0.87985	0.000826613	0.59981	0.000879375	0.70269
0.000879896	0.61462	0.0011	0.88074	0.000827102	0.59968	0.000879896	0.70243
0.000880417	0.61534	0.0011	0.88179	0.000827592	0.59971	0.000880417	0.70253
0.000880938	0.61417	0.0011	0.88185	0.000827983	0.59923	0.000880833	0.70344
0.000881354	0.61399	0.0011	0.88214	0.000828473	0.59923	0.000881354	0.70524
0.000881875	0.61419	0.0011	0.88349	0.000828963	0.60085	0.000881875	0.70554
0.000882396	0.61575	0.0011	0.8842	0.000829452	0.60192	0.000882396	0.70496
0.000882917	0.61628	0.0011	0.88499	0.000829844	0.60354	0.000882917	0.70627
0.000883438	0.61717	0.0011	0.88558	0.000830333	0.60347	0.000883333	0.70664
0.000883854	0.61769	0.0011	0.88643	0.000830823	0.60376	0.000883854	0.70777
0.000884375	0.61684	0.00111	0.88637	0.000831313	0.6036	0.000884375	0.70811
0.000884896	0.61832	0.00111	0.88784	0.000831802	0.60518	0.000884896	0.70935
0.000885417	0.6198	0.00111	0.88942	0.000832194	0.60547	0.000885417	0.71072
0.000885833	0.61876	0.00111	0.89041	0.000832683	0.60493	0.000885833	0.71119
0.000886354	0.61921	0.00111	0.89049	0.000833173	0.60584	0.000886354	0.71103
0.000886875	0.62133	0.00111	0.8909	0.000833663	0.60563	0.000886875	0.71109
0.000887396	0.62235	0.00111	0.89108	0.000834152	0.60658	0.000887396	0.71186
0.000887917	0.62279	0.00111	0.89228	0.000834642	0.60674	0.000887917	0.71257
0.000888438	0.62152	0.00111	0.89246	0.000835033	0.60664	0.000888333	0.7136
0.000888854	0.62263	0.00111	0.89331	0.000835523	0.60733	0.000888854	0.71445
0.000889375	0.62346	0.00111	0.89529	0.000836013	0.60803	0.000889375	0.71495
0.000889896	0.62439	0.00111	0.89667	0.000836502	0.60901	0.000889896	0.71588
0.000890417	0.62492	0.00111	0.89669	0.000836992	0.60862	0.000890417	0.71647
0.000890938	0.6248	0.00111	0.89703	0.000837482	0.60869	0.000890833	0.71678
0.000891458	0.62471	0.00111	0.89889	0.000837873	0.60875	0.000891354	0.71736
0.000891875	0.62504	0.00111	0.89901	0.000838363	0.61011	0.000891875	0.71742
0.000892396	0.62724	0.00112	0.8991	0.000838852	0.61075	0.000892396	0.71831
0.000892917	0.6271	0.00112	0.89986	0.000839342	0.61082	0.000892813	0.71888
0.000893438	0.62733	0.00112	0.90063	0.000839733	0.61125	0.000893333	0.71943
0.000893854	0.62724	0.00112	0.90193	0.000840223	0.61088	0.000893854	0.71973
0.000894375	0.62783	0.00112	0.90244	0.000840713	0.61144	0.000894375	0.72011
0.000894896	0.62888	0.00112	0.90322	0.000841202	0.6117	0.000894896	0.72173
0.000895417	0.62971	0.00112	0.90322	0.000841692	0.61157	0.000895417	0.72301
0.000895938	0.63046	0.00112	0.90414	0.000842182	0.61256	0.000895833	0.72331
0.000896354	0.62886	0.00112	0.90442	0.000842573	0.61277	0.000896354	0.72376
0.000896875	0.63062	0.00112	0.90594	0.000843063	0.61344	0.000896875	0.72378
0.000897396	0.63129	0.00112	0.90648	0.000843552	0.61386	0.000897396	0.72378
0.000897917	0.63269	0.00112	0.90751	0.000844042	0.61341	0.000897813	0.72469
0.000898438	0.63174	0.00112	0.90792	0.000844532	0.6148	0.000898333	0.72544
0.000898854	0.63269	0.00112	0.90964	0.000844923	0.61606	0.000898854	0.72657
0.000899375	0.6334	0.00112	0.91004	0.000845413	0.61707	0.000899375	0.72778
0.000899896	0.63358	0.00112	0.91031	0.000845902	0.61771	0.000899792	0.72851
0.000900417	0.63489	0.00113	0.91122	0.000846392	0.61746	0.000900313	0.72805
0.000900938	0.63599	0.00113	0.91207	0.000846882	0.61784	0.000900833	0.72805
0.000901354	0.63639	0.00113	0.91211	0.000847273	0.61818	0.000901354	0.72999
0.000901875	0.63702	0.00113	0.91253	0.000847763	0.61811	0.000901875	0.72993
0.000902396	0.6368	0.00113	0.9131	0.000848252	0.61866	0.000902396	0.73062
0.000902917	0.63759	0.00113	0.9148	0.000848742	0.61995	0.000902917	0.73262
0.000903333	0.63868	0.00113	0.91646	0.000849133	0.62027	0.000903333	0.73299
0.000903854	0.63823	0.00113	0.91806	0.000849623	0.61926	0.000903854	0.73293
0.000904375	0.63955	0.00113	0.91786	0.000850113	0.62011	0.000904375	0.73199
0.000904896	0.64038	0.00113	0.9178	0.000850602	0.62176	0.000904896	0.73195
0.000905417	0.64054	0.00113	0.91826	0.000851092	0.62179	0.000905417	0.73418
0.000905833	0.64111	0.00113	0.91954	0.000851483	0.62283	0.000905833	0.73477
0.000906354	0.6423	0.00113	0.92113	0.000851973	0.62338	0.000906354	0.73564
0.000906875	0.64159	0.00113	0.9216	0.000852463	0.62378	0.000906875	0.73645
0.000907396	0.64175	0.00113	0.92172	0.000852952	0.62286	0.000907396	0.73675
0.000907813	0.64311	0.00113	0.92227	0.000853344	0.62296	0.000907917	0.73758
0.000908333	0.64303	0.00114	0.92306	0.000853833	0.62378	0.000908438	0.73752
0.000908854	0.64394	0.00114	0.92425	0.000854323	0.62397	0.000908854	0.73877
0.000909375	0.64443	0.00114	0.92545	0.000854813	0.62597	0.000909375	0.73863
0.000909896	0.64416	0.00114	0.92512	0.000855302	0.62581	0.000909896	0.7392
0.000910417	0.64524	0.00114	0.92532	0.000855792	0.62685	0.000910417	0.7407
0.000910938	0.64598	0.00114	0.9268	0.000856183	0.62562	0.000910938	0.74108
0.000911354	0.64637	0.00114	0.92733	0.000856673	0.62549	0.000911354	0.74193
0.000911875	0.64787	0.00114	0.92866	0.000857163	0.62555	0.000911875	0.74272
0.000912396	0.64793	0.00114	0.92974	0.000857652	0.62662	0.000912396	0.74248
0.000912917	0.64886	0.00114	0.93024	0.000858142	0.62802	0.000912917	0.74323
0.000913333	0.64845	0.00114	0.93048	0.000858533	0.63011	0.000913333	0.74379
0.000913854	0.6487	0.00114	0.93168	0.000859023	0.62918	0.000913854	0.7446
0.000914375	0.64971	0.00114	0.93324	0.000859513	0.63024	0.000914375	0.74553
0.000914896	0.65021	0.00114	0.93362	0.000860002	0.63154	0.000914896	0.74683
0.000915417	0.651	0.00114	0.93364	0.000860492	0.6309	0.000915417	0.74788
0.000915833	0.65191	0.00114	0.93496	0.000860982	0.63011	0.000915938	0.74744
0.000916354	0.65311	0.00115	0.93496	0.000861373	0.63054	0.000916354	0.74796
0.000916875	0.65305	0.00115	0.93577	0.000861863	0.6316	0.000916875	0.74857
0.000917396	0.65351	0.00115	0.93684	0.000862352	0.63038	0.000917396	0.74954
0.000917813	0.65406	0.00115	0.93734	0.000862842	0.62995	0.000917917	0.75075
0.000918333	0.65479	0.00115	0.93836	0.000863233	0.63326	0.000918438	0.75114
0.000918854	0.65483	0.00115	0.93921	0.000863723	0.63533	0.000918854	0.75112
0.000919375	0.65517	0.00115	0.93992	0.000864213	0.63611	0.000919375	0.75225
0.000919896	0.65657	0.00115	0.94054	0.000864702	0.63533	0.000919896	0.75181
0.000920313	0.65691	0.00115	0.9402	0.000865094	0.63549	0.000920417	0.7533
0.000920833	0.65748	0.00115	0.94172	0.000865583	0.63549	0.000920938	0.75421
0.000921354	0.65709	0.00115	0.94338	0.000866073	0.63579	0.000921354	0.75502
0.000921875	0.6576	0.00115	0.9436	0.000866563	0.63558	0.000921875	0.75531
0.000922396	0.65916	0.00115	0.94394	0.000867052	0.63643	0.000922396	0.75551
0.000922813	0.65993	0.00115	0.94584	0.000867542	0.63731	0.000922917	0.75652
0.000923333	0.65926	0.00115	0.94645	0.000868032	0.63672	0.000923438	0.75757
0.000923854	0.66051	0.00115	0.94639	0.000868423	0.63754	0.000923854	0.75832
0.000924375	0.66149	0.00116	0.94722	0.000868913	0.63874	0.000924375	0.75972
0.000924896	0.66132	0.00116	0.94844	0.000869402	0.63877	0.000924896	0.75974
0.000925417	0.66147	0.00116	0.94854	0.000869892	0.63925	0.000925417	0.76004
0.000925833	0.66304	0.00116	0.95062	0.000870382	0.6396	0.000925938	0.76043
0.000926354	0.66369	0.00116	0.95092	0.000870773	0.63922	0.000926354	0.76087
0.000926875	0.66393	0.00116	0.95131	0.000871263	0.64038	0.000926875	0.7618
0.000927396	0.66422	0.00116	0.95266	0.000871752	0.64288	0.000927396	0.76316
0.000927917	0.66503	0.00116	0.95356	0.000872242	0.64168	0.000927917	0.76348
0.000928333	0.66596	0.00116	0.95491	0.000872732	0.6408	0.000928438	0.76326
0.000928854	0.66598	0.00116	0.95507	0.000873123	0.64213	0.000928854	0.76415
0.000929375	0.66653	0.00116	0.95483	0.000873613	0.64266	0.000929375	0.76486
0.000929896	0.66661	0.00116	0.95519	0.000874102	0.6432	0.000929896	0.76591
0.000930417	0.66689	0.00116	0.95681	0.000874592	0.6433	0.000930417	0.76555
0.000930833	0.66863	0.00116	0.95748	0.000875082	0.64326	0.000930938	0.76628
0.000931354	0.66782	0.00116	0.95829	0.000875473	0.64395	0.000931354	0.76666
0.000931875	0.66843	0.00116	0.95829	0.000875963	0.64579	0.000931875	0.76743
0.000932396	0.66825	0.00117	0.95948	0.000876452	0.64576	0.000932396	0.76747
0.000932813	0.66893	0.00117	0.96066	0.000876942	0.64472	0.000932917	0.76893
0.000933333	0.67029	0.00117	0.96228	0.000877432	0.64469	0.000933438	0.7704
0.000933854	0.67205	0.00117	0.96193	0.000877823	0.64634	0.000933854	0.76996
0.000934375	0.6726	0.00117	0.96286	0.000878313	0.64686	0.000934375	0.77123
0.000934896	0.67339	0.00117	0.96331	0.000878802	0.64699	0.000934896	0.77196
0.000935313	0.67442	0.00117	0.96268	0.000879292	0.64696	0.000935417	0.77217
0.000935833	0.67472	0.00117	0.96452	0.000879782	0.64838	0.000935938	0.77287
0.000936354	0.6749	0.00117	0.96655	0.000880173	0.64934	0.000936354	0.77372
0.000936875	0.67509	0.00117	0.96683	0.000880663	0.6481	0.000936875	0.77372
0.000937396	0.67547	0.00117	0.96774	0.000881152	0.65	0.000937396	0.77461
0.000937917	0.67513	0.00117	0.96835	0.000881642	0.65067	0.000937917	0.77522
0.000938333	0.6759	0.00117	0.96922	0.000882132	0.65051	0.000938438	0.77593
0.000938854	0.67703	0.00117	0.96916	0.000882523	0.6512	0.000938854	0.77749
0.000939375	0.67851	0.00117	0.97045	0.000883013	0.65314	0.000939375	0.77739
0.000939896	0.67818	0.00117	0.97264	0.000883502	0.65333	0.000939896	0.77832
0.000940417	0.67889	0.00118	0.97211	0.000883992	0.65421	0.000940417	0.77876
0.000940833	0.67944	0.00118	0.97147	0.000884482	0.65459	0.000940938	0.77844
0.000941354	0.68025	0.00118	0.9728	0.000884971	0.65472	0.000941354	0.77878
0.000941875	0.68017	0.00118	0.97387	0.000885363	0.65466	0.000941875	0.77973
0.000942396	0.67978	0.00118	0.97438	0.000885852	0.65408	0.000942396	0.78101
0.000942917	0.6811	0.00118	0.97499	0.000886342	0.65363	0.000942917	0.78154
0.000943333	0.68193	0.00118	0.97703	0.000886832	0.65573	0.000943438	0.78279
0.000943854	0.68245	0.00118	0.97715	0.000887321	0.65531	0.000943854	0.78299
0.000944375	0.68352	0.00118	0.97725	0.00088781	0.6556	0.000944375	0.78342
0.000944896	0.68429	0.00118	0.97835	0.000888202	0.65557	0.000944896	0.7834
0.000945417	0.68429	0.00118	0.9798	0.000888692	0.65518	0.000945417	0.78453
0.000945833	0.68531	0.00118	0.98142	0.000889182	0.65538	0.000945938	0.78595
0.000946354	0.68603	0.00118	0.98239	0.000889671	0.65712	0.000946354	0.78672
0.000946875	0.68597	0.00118	0.98252	0.000890063	0.65806	0.000946875	0.78615
0.000947396	0.68713	0.00118	0.9829	0.000890552	0.65898	0.000947396	0.78668
0.000947917	0.68796	0.00118	0.98365	0.000891042	0.66043	0.000947917	0.78904
0.000948333	0.68828	0.00119	0.98369	0.000891532	0.66123	0.000948333	0.78975
0.000948854	0.68873	0.00119	0.98513	0.000892021	0.66155	0.000948854	0.78838
0.000949375	0.68897	0.00119	0.98547	0.000892413	0.66003	0.000949375	0.78985
0.000949896	0.68867	0.00119	0.98693	0.000892902	0.65981	0.000949896	0.79109
0.000950417	0.68895	0.00119	0.98731	0.000893392	0.66155	0.000950417	0.79103
0.000950833	0.68925	0.00119	0.98735	0.000893882	0.66192	0.000950938	0.79176
0.000951354	0.68994	0.00119	0.98871	0.000894371	0.66302	0.000951354	0.792
0.000951875	0.69101	0.00119	0.98956	0.000894763	0.6623	0.000951875	0.79356
0.000952396	0.69168	0.00119	0.9894	0.000895252	0.6635	0.000952396	0.79319
0.000952813	0.69215	0.00119	0.98994	0.000895742	0.66528	0.000952917	0.79364
0.000953333	0.69255	0.00119	0.9913	0.000896232	0.6655	0.000953333	0.79427
0.000953854	0.69413	0.00119	0.99178	0.000896721	0.66379	0.000953854	0.79696
0.000954375	0.69464	0.00119	0.99401	0.000897113	0.66451	0.000954375	0.79712
0.000954896	0.69466	0.00119	0.99454	0.000897602	0.66645	0.000954896	0.79627
0.000955313	0.69538	0.00119	0.99427	0.000898092	0.66547	0.000955417	0.79671
0.000955833	0.69595	0.00119	0.99553	0.000898582	0.66667	0.000955833	0.79722
0.000956354	0.69619	0.0012	0.9968	0.000898973	0.66654	0.000956354	0.79839
0.000956875	0.69704	0.0012	0.99757	0.000899463	0.66794	0.000956875	0.80007
0.000957396	0.69757	0.0012	0.99783	0.000899952	0.6693	0.000957396	0.80125
0.000957917	0.69832	0.0012	0.99868	0.000900442	0.66981	0.000957813	0.80135
0.000958333	0.69866	0.0012	0.99958	0.000900932	0.66958	0.000958333	0.80173
0.000958854	0.69984	0.0012	0.99968	0.000901421	0.66939	0.000958854	0.80256
0.000959375	0.69996	0.0012	1.00041	0.000901813	0.67002	0.000959375	0.80258
0.000959896	0.70002	0.0012	1.00067	0.000902302	0.66923	0.000959896	0.80291
0.000960313	0.70087	0.0012	1.00188	0.000902792	0.67046	0.000960417	0.80396
0.000960833	0.70103	0.0012	1.00279	0.000903282	0.67147	0.000960833	0.80477
0.000961354	0.70251	0.0012	1.00346	0.000903771	0.67094	0.000961354	0.80531
0.000961875	0.70344	0.0012	1.00421	0.000904163	0.67173	0.000961875	0.806
0.000962396	0.70336	0.0012	1.00567	0.000904652	0.67211	0.000962396	0.80616
0.000962917	0.7032	0.0012	1.00652	0.000905142	0.67224	0.000962813	0.80673
0.000963333	0.70506	0.0012	1.00739	0.000905632	0.67293	0.000963333	0.80831
0.000963854	0.70473	0.0012	1.00828	0.000906023	0.67506	0.000963854	0.80981
0.000964375	0.70473	0.00121	1.00888	0.000906513	0.67587	0.000964375	0.81011
0.000964896	0.70548	0.00121	1.00917	0.000907002	0.67562	0.000964896	0.80954
0.000965417	0.70605	0.00121	1.01018	0.000907492	0.67562	0.000965313	0.80942
0.000965833	0.70732	0.00121	1.0117	0.000907982	0.6759	0.000965833	0.8105
0.000966354	0.70817	0.00121	1.01299	0.000908373	0.67525	0.000966354	0.81177
0.000966875	0.70848	0.00121	1.01338	0.000908863	0.67688	0.000966875	0.81209
0.000967396	0.70862	0.00121	1.01285	0.000909352	0.67714	0.000967396	0.81256
0.000967813	0.70963	0.00121	1.01388	0.000909842	0.67552	0.000967813	0.81311
0.000968333	0.71078	0.00121	1.01455	0.000910332	0.67619	0.000968333	0.81438
0.000968854	0.71127	0.00121	1.01457	0.000910723	0.67834	0.000968854	0.81537
0.000969375	0.7106	0.00121	1.01633	0.000911213	0.67986	0.000969375	0.8157
0.000969896	0.71178	0.00121	1.01706	0.000911702	0.68093	0.000969896	0.81592
0.000970313	0.71253	0.00121	1.01749	0.000912192	0.68018	0.000970417	0.81705
0.000970833	0.71335	0.00121	1.0174	0.000912583	0.68021	0.000970833	0.81855
0.000971354	0.71398	0.00121	1.01931	0.000913073	0.68046	0.000971354	0.81835
0.000971875	0.71455	0.00121	1.01975	0.000913563	0.68046	0.000971875	0.81867
0.000972396	0.71526	0.00122	1.02082	0.000914052	0.68118	0.000972396	0.81887
0.000972917	0.71562	0.00122	1.0219	0.000914542	0.68166	0.000972813	0.82013
0.000973333	0.71568	0.00122	1.02317	0.000914933	0.68384	0.000973333	0.82114
0.000973854	0.7157	0.00122	1.02378	0.000915423	0.68222	0.000973854	0.82161
0.000974375	0.71659	0.00122	1.0242	0.000915913	0.684	0.000974375	0.82258
0.000974896	0.71777	0.00122	1.02491	0.000916402	0.68498	0.000974896	0.8232
0.000975417	0.7191	0.00122	1.02554	0.000916892	0.68494	0.000975417	0.82325
0.000975833	0.7188	0.00122	1.02584	0.000917283	0.68568	0.000975833	0.82426
0.000976354	0.71945	0.00122	1.0269	0.000917773	0.6852	0.000976354	0.82616
0.000976875	0.72068	0.00122	1.02744	0.000918263	0.68488	0.000976875	0.82673
0.000977396	0.72072	0.00122	1.0287	0.000918752	0.68669	0.000977396	0.82616
0.000977917	0.7208	0.00122	1.02939	0.000919242	0.6876	0.000977917	0.82667
0.000978438	0.72173	0.00122	1.02977	0.000919633	0.68821	0.000978333	0.8281
0.000978854	0.72208	0.00122	1.03096	0.000920123	0.68878	0.000978854	0.82865
0.000979375	0.72319	0.00122	1.0309	0.000920613	0.68856	0.000979375	0.82883
0.000979896	0.72376	0.00122	1.03121	0.000921102	0.68893	0.000979896	0.82835
0.000980417	0.72445	0.00123	1.03307	0.000921494	0.6897	0.000980417	0.82905
0.000980938	0.72388	0.00123	1.03392	0.000921983	0.6908	0.000980833	0.83047
0.000981354	0.72471	0.00123	1.03386	0.000922473	0.69154	0.000981354	0.83175
0.000981875	0.72481	0.00123	1.0339	0.000922963	0.6915	0.000981875	0.8311
0.000982396	0.7253	0.00123	1.03562	0.000923452	0.69267	0.000982396	0.83213
0.000982917	0.72706	0.00123	1.03774	0.000923844	0.69296	0.000982917	0.83302
0.000983438	0.7287	0.00123	1.03859	0.000924333	0.69067	0.000983333	0.83367
0.000983854	0.72916	0.00123	1.03867	0.000924823	0.69194	0.000983854	0.83417
0.000984375	0.72855	0.00123	1.03961	0.000925313	0.69406	0.000984375	0.83446
0.000984896	0.72884	0.00123	1.04116	0.000925802	0.69592	0.000984896	0.83579
0.000985417	0.72975	0.00123	1.04058	0.000926194	0.69469	0.000985313	0.83593
0.000985938	0.73082	0.00123	1.04054	0.000926683	0.69352	0.000985833	0.83624
0.000986458	0.73212	0.00123	1.04207	0.000927173	0.69238	0.000986354	0.8383
0.000986875	0.73228	0.00123	1.04319	0.000927663	0.6932	0.000986875	0.83897
0.000987396	0.73242	0.00123	1.04436	0.000928152	0.69488	0.000987396	0.83937
0.000987917	0.7326	0.00123	1.04477	0.000928544	0.69608	0.000987813	0.8401
0.000988438	0.73305	0.00124	1.04509	0.000929033	0.69766	0.000988333	0.84018
0.000988958	0.73456	0.00124	1.04596	0.000929523	0.69747	0.000988854	0.84128
0.000989479	0.73564	0.00124	1.04723	0.000930013	0.69669	0.000989375	0.84219
0.000989896	0.73586	0.00124	1.04776	0.000930502	0.6963	0.000989896	0.84259
0.000990417	0.73592	0.00124	1.04762	0.000930992	0.69722	0.000990313	0.8433
0.000990938	0.73659	0.00124	1.0493	0.000931383	0.69766	0.000990833	0.84281
0.000991458	0.73715	0.00124	1.05084	0.000931873	0.6977	0.000991354	0.84488
0.000991875	0.73711	0.00124	1.05179	0.000932363	0.69909	0.000991875	0.84555
0.000992396	0.73707	0.00124	1.05165	0.000932852	0.70013	0.000992396	0.8466
0.000992917	0.73863	0.00124	1.05209	0.000933244	0.70077	0.000992917	0.84628
0.000993438	0.73892	0.00124	1.05331	0.000933733	0.70123	0.000993333	0.84603
0.000993854	0.73975	0.00124	1.05432	0.000934223	0.70232	0.000993854	0.84632
0.000994375	0.73954	0.00124	1.05517	0.000934713	0.70242	0.000994375	0.84747
0.000994896	0.73962	0.00124	1.05584	0.000935202	0.70282	0.000994896	0.84923
0.000995417	0.74086	0.00124	1.05675	0.000935692	0.70381	0.000995313	0.84984
0.000995938	0.74165	0.00124	1.05727	0.000936083	0.70384	0.000995833	0.84968
0.000996458	0.74242	0.00125	1.05705	0.000936573	0.70368	0.000996354	0.85018
0.000996875	0.74395	0.00125	1.05788	0.000937063	0.70608	0.000996875	0.85089
[truncated: 19,335 more rows]
