# Supplementary material for: Water pressure effect and influence mechanism of coal mechanical property degradation under mine water immersion conditions
Source: PLoS One. 2025 Dec 12;20(12):e0328477. doi: 10.1371/journal.pone.0328477 (PMC12700402; doi:10.1371/journal.pone.0328477)
Supplement: S4B Fig — (XLSX) [file pone.0328477.s006.xlsx]

## Sheet: Sheet1
	σ/MPa
Group	Sample 1 of each group	Sample 2 of each group	Sample 3 of each group	Average
A	20.12	21.53	22.77	21.4733
B	17.55	18.09	19.42	18.3533
C	15.05	15.78	14.28	15.0367
D	12.28	12.58	13.79	12.8833
