# Supplementary material for: Water pressure effect and influence mechanism of coal mechanical property degradation under mine water immersion conditions
Source: PLoS One. 2025 Dec 12;20(12):e0328477. doi: 10.1371/journal.pone.0328477 (PMC12700402; doi:10.1371/journal.pone.0328477)
Supplement: S4C Fig — (XLSX) [file pone.0328477.s007.xlsx]

## Sheet: Sheet1
E/GPa
Group	Sample 1 of each group	Sample 2 of each group	Sample 3 of each group	Average
A	1.45	1.39	1.4	1.41333
B	1.32	1.25	1.11	1.22667
C	0.98	0.91	1.01	0.96667
D	0.82	0.75	0.89	0.82
