# Supplementary material for: Water pressure effect and influence mechanism of coal mechanical property degradation under mine water immersion conditions
Source: PLoS One. 2025 Dec 12;20(12):e0328477. doi: 10.1371/journal.pone.0328477 (PMC12700402; doi:10.1371/journal.pone.0328477)
Supplement: S10A Fig — (XLSX) [file pone.0328477.s008.xlsx]

## Sheet: Sheet1
Porosity/%
Group	Sample 1 of each group	Sample 2 of each group	Sample 3 of each group	Average
A	9.32	7.52	8.18	8.34
B	12.52	13.57	14.07	13.3867
C	19.68	18.58	19.04	19.1
D	21.63	22.45	23.78	22.62
