# Supplementary material for: Water pressure effect and influence mechanism of coal mechanical property degradation under mine water immersion conditions
Source: PLoS One. 2025 Dec 12;20(12):e0328477. doi: 10.1371/journal.pone.0328477 (PMC12700402; doi:10.1371/journal.pone.0328477)
Supplement: S10B Fig — (XLSX) [file pone.0328477.s009.xlsx]

## Sheet: Sheet1
Probability entropy
Group	Sample 1 of each group	Sample 2 of each group	Sample 3 of each group	Average
A	0.941	0.948	0.937	0.942
B	0.956	0.969	0.963	0.96267
C	0.976	0.971	0.979	0.97533
D	0.986	0.99	0.985	0.987
